# Supplementary material for: Flexible auditory training, psychophysics, and enrichment of common marmosets with an automated, touchscreen-based system
Source: Nat Commun. 2022 Mar 28;13:1648. doi: 10.1038/s41467-022-29185-9 (PMC8960775; doi:10.1038/s41467-022-29185-9)
Supplement: Supplementary file 3 — Supplementary Dataset [file 41467_2022_29185_MOESM3_ESM.zip]

Archive with 5 entries (5 files):
- Figure_1B.csv
- Figure_3D_Responses.csv
- Table1.csv
- Table2.csv
- Table3.csv
