# Supplementary material for: Flexible auditory training, psychophysics, and enrichment of common marmosets with an automated, touchscreen-based system
Source: Nat Commun. 2022 Mar 28;13:1648. doi: 10.1038/s41467-022-29185-9 (PMC8960775; doi:10.1038/s41467-022-29185-9)
Supplement: Supplementary file 3 — Supplementary Dataset [file 41467_2022_29185_MOESM3_ESM.zip › Figure_1B.csv]

animal	session	trials
a	2018-11-27	0
a	2018-11-28	16
a	2018-11-29	46
a	2018-11-30	90
a	2018-12-03	67
a	2018-12-04	94
a	2018-12-05	111
a	2018-12-06	108
a	2018-12-10	79
a	2018-12-12	2
a	2019-02-01	18
a	2019-02-04	61
a	2019-02-05	1
a	2019-02-07	128
a	2019-02-12	126
a	2019-04-09	205
a	2019-04-10	69
a	2019-04-11	125
a	2019-04-15	118
a	2019-04-16	111
a	2019-04-17	85
a	2019-04-23	151
a	2019-04-24	151
a	2019-04-25	39
a	2019-04-29	41
a	2019-05-07	150
a	2019-05-08	50
a	2019-05-10	96
a	2019-05-13	267
a	2019-05-14	255
a	2019-05-15	248
a	2019-05-16	200
a	2019-05-17	206
a	2019-05-31	146
a	2019-06-04	83
a	2019-06-05	114
a	2019-06-06	231
a	2019-06-07	195
a	2019-06-11	170
a	2019-06-12	157
a	2019-06-13	150
a	2019-06-14	182
a	2019-06-18	186
a	2019-06-20	202
a	2019-06-21	129
a	2019-06-24	223
a	2019-06-25	243
a	2019-06-27	156
a	2019-06-28	218
a	2019-07-01	301
a	2019-07-02	280
a	2019-07-04	262
a	2019-08-01	170
a	2019-08-02	74
a	2019-08-05	69
a	2019-08-06	327
a	2019-08-09	212
a	2019-08-12	259
a	2019-08-13	76
a	2019-08-14	133
a	2019-08-15	233
a	2019-08-16	104
a	2019-08-21	2
a	2019-08-22	0
a	2019-08-23	0
a	2019-08-26	2
a	2019-08-27	0
a	2019-08-28	3
a	2019-08-29	144
a	2019-08-30	42
a	2019-09-02	186
a	2019-09-03	210
a	2019-09-04	111
a	2019-09-05	233
a	2019-09-06	399
a	2019-09-09	318
a	2019-09-11	175
a	2019-09-12	247
a	2019-09-13	150
a	2019-09-16	128
a	2019-09-17	84
a	2019-09-18	130
a	2019-09-19	194
a	2019-09-20	134
a	2019-09-23	158
a	2019-09-24	96
a	2019-09-25	129
a	2019-09-26	164
a	2019-09-27	102
a	2019-09-30	163
a	2019-10-01	188
a	2019-10-02	216
a	2019-10-07	69
a	2019-10-08	44
a	2019-10-09	53
a	2019-10-10	114
a	2019-10-11	215
a	2019-10-14	114
a	2019-10-15	106
a	2019-10-17	76
a	2019-10-18	80
a	2019-10-24	120
a	2019-10-25	131
a	2019-10-27	59
a	2019-10-28	108
a	2019-10-29	128
a	2019-11-01	81
a	2019-11-04	143
a	2019-11-05	101
a	2019-11-06	122
a	2019-11-07	187
a	2019-11-08	143
a	2019-11-11	203
a	2019-11-12	191
a	2019-11-14	77
a	2019-11-14	91
a	2019-11-15	142
a	2019-11-16	84
a	2019-11-17	69
a	2019-11-21	170
a	2019-11-22	84
a	2019-11-23	77
a	2019-11-24	80
a	2019-11-25	142
a	2019-11-26	188
a	2019-11-27	91
a	2019-11-28	121
a	2019-11-29	44
a	2019-12-04	50
a	2019-12-05	217
a	2019-12-06	264
a	2019-12-18	0
a	2019-12-18	148
a	2019-12-19	99
a	2019-12-20	78
a	2019-12-23	132
a	2020-01-20	100
a	2020-01-22	111
a	2020-01-23	27
a	2020-01-24	87
a	2020-01-27	112
a	2020-01-28	87
a	2020-01-29	69
a	2020-02-05	73
a	2020-02-06	86
a	2020-02-07	65
a	2020-02-12	95
a	2020-02-13	122
a	2020-02-14	135
a	2020-02-17	110
a	2020-02-18	50
a	2020-02-19	46
a	2020-02-20	79
a	2020-02-21	21
a	2020-02-24	25
a	2020-02-25	12
a	2020-02-27	28
a	2020-10-29	541
a	2020-10-30	574
a	2020-11-02	667
a	2020-11-03	747
a	2020-11-04	643
a	2020-11-05	714
a	2020-11-06	52
a	2020-11-09	35
a	2020-11-12	1032
a	2020-11-13	475
a	2021-01-08	54
a	2021-01-11	47
a	2021-01-12	370
a	2021-01-13	30
a	2021-01-15	28
a	2021-01-16	443
a	2021-01-19	284
a	2021-01-20	202
a	2021-01-21	250
a	2021-01-22	330
a	2021-02-23	96
a	2021-02-24	38
a	2021-02-25	27
a	2021-02-26	11
a	2021-03-01	18
a	2021-03-09	83
a	2021-03-10	1
a	2021-03-12	16
a	2021-03-15	70
a	2021-03-16	1
a	2021-03-17	11
a	2021-03-18	2
a	2021-03-19	16
a	2021-03-20	99
a	2021-03-22	48
a	2021-03-24	3
a	2021-05-26	122
a	2021-05-27	170
a	2021-05-28	150
a	2021-05-29	171
a	2021-05-30	74
a	2021-05-31	191
a	2021-06-01	161
a	2021-06-02	67
a	2021-06-03	79
a	2021-06-14	172
a	2021-06-15	211
a	2021-06-16	42
a	2021-06-17	56
a	2021-06-18	108
a	2021-06-21	59
a	2021-06-22	20
a	2021-06-23	38
a	2021-06-24	74
a	2021-06-25	1
a	2021-10-27	251
a	2021-10-28	284
a	2021-10-29	220
a	2021-11-01	146
a	2021-11-02	190
a	2021-11-03	155
a	2021-11-04	138
a	2021-11-05	190
b	2018-11-27	26
b	2018-11-28	43
b	2018-11-29	9
b	2018-11-30	21
b	2018-12-03	31
b	2018-12-04	39
b	2018-12-05	34
b	2018-12-06	70
b	2018-12-10	43
b	2018-12-12	0
b	2019-02-01	0
b	2019-02-04	0
b	2019-02-05	0
b	2019-02-07	13
b	2019-02-12	3
b	2019-04-09	148
b	2019-04-10	125
b	2019-04-11	57
b	2019-04-15	117
b	2019-04-16	125
b	2019-04-17	135
b	2019-04-23	145
b	2019-04-24	71
b	2019-04-25	85
b	2019-04-29	72
b	2019-05-07	101
b	2019-05-08	59
b	2019-05-10	70
b	2019-05-13	225
b	2019-05-14	275
b	2019-05-15	297
b	2019-05-16	246
b	2019-05-17	143
b	2019-05-31	171
b	2019-06-04	103
b	2019-06-05	207
b	2019-06-06	196
b	2019-06-07	168
b	2019-06-11	158
b	2019-06-12	114
b	2019-06-13	66
b	2019-06-14	105
b	2019-06-18	205
b	2019-06-20	189
b	2019-06-21	145
b	2019-06-24	249
b	2019-06-25	304
b	2019-06-27	188
b	2019-06-28	198
b	2019-07-01	234
b	2019-07-02	274
b	2019-07-04	216
b	2019-08-01	109
b	2019-08-02	50
b	2019-08-05	54
b	2019-08-06	101
b	2019-08-09	55
b	2019-08-12	68
b	2019-08-13	74
b	2019-08-14	74
b	2019-08-15	140
b	2019-08-16	75
b	2019-08-21	5
b	2019-08-22	45
b	2019-08-23	34
b	2019-08-26	54
b	2019-08-27	53
b	2019-08-28	47
b	2019-08-29	189
b	2019-08-30	75
b	2019-09-02	218
b	2019-09-03	235
b	2019-09-04	141
b	2019-09-05	137
b	2019-09-06	95
b	2019-09-09	128
b	2019-09-11	122
b	2019-09-12	236
b	2019-09-13	129
b	2019-09-16	128
b	2019-09-17	138
b	2019-09-18	145
b	2019-09-19	126
b	2019-09-20	53
b	2019-09-23	155
b	2019-09-24	140
b	2019-09-25	130
b	2019-09-26	139
b	2019-09-27	92
b	2019-09-30	220
b	2019-10-01	232
b	2019-10-02	193
b	2019-10-07	64
b	2019-10-08	59
b	2019-10-09	48
b	2019-10-10	102
b	2019-10-11	149
b	2019-10-14	93
b	2019-10-15	171
b	2019-10-17	113
b	2019-10-18	95
b	2019-10-24	190
b	2019-10-25	154
b	2019-10-27	83
b	2019-10-28	135
b	2019-10-29	205
b	2019-11-01	74
b	2019-11-04	207
b	2019-11-05	225
b	2019-11-06	164
b	2019-11-07	181
b	2019-11-08	197
b	2019-11-11	249
b	2019-11-12	123
b	2019-11-14	56
b	2019-11-14	69
b	2019-11-15	178
b	2019-11-16	154
b	2019-11-17	140
b	2019-11-21	151
b	2019-11-22	105
b	2019-11-23	170
b	2019-11-24	111
b	2019-11-25	128
b	2019-11-26	128
b	2019-11-27	88
b	2019-11-28	136
b	2019-11-29	61
b	2019-12-04	0
b	2019-12-05	187
b	2019-12-06	156
b	2019-12-18	0
b	2019-12-18	115
b	2019-12-19	74
b	2019-12-20	72
b	2019-12-23	138
b	2020-01-20	170
b	2020-01-22	130
b	2020-01-23	31
b	2020-01-24	143
b	2020-01-27	246
b	2020-01-28	199
b	2020-01-29	124
b	2020-02-05	132
b	2020-02-06	122
b	2020-02-07	112
b	2020-02-12	161
b	2020-02-13	151
b	2020-02-14	151
b	2020-02-17	153
b	2020-02-18	117
b	2020-02-19	116
b	2020-02-20	112
b	2020-02-21	33
b	2020-02-24	96
b	2020-02-25	77
b	2020-02-27	129
b	2020-10-29	184
b	2020-10-30	114
b	2020-11-02	256
b	2020-11-03	280
b	2020-11-04	132
b	2020-11-05	248
b	2020-11-06	55
b	2020-11-09	106
b	2020-11-12	293
b	2020-11-13	106
b	2021-01-08	46
b	2021-01-11	43
b	2021-01-12	197
b	2021-01-13	24
b	2021-01-15	12
b	2021-01-16	141
b	2021-01-19	209
b	2021-01-20	75
b	2021-01-21	203
b	2021-01-22	306
b	2021-02-23	130
b	2021-02-24	90
b	2021-02-25	44
b	2021-02-26	14
b	2021-03-01	15
b	2021-03-09	145
b	2021-03-10	0
b	2021-03-12	4
b	2021-03-15	87
b	2021-03-16	1
b	2021-03-17	26
b	2021-03-18	16
b	2021-03-19	6
b	2021-03-20	22
b	2021-03-22	42
b	2021-03-24	0
b	2021-05-26	238
b	2021-05-27	296
b	2021-05-28	217
b	2021-05-29	294
b	2021-05-30	166
b	2021-05-31	311
b	2021-06-01	249
b	2021-06-02	208
b	2021-06-03	256
b	2021-06-14	295
b	2021-06-15	398
b	2021-06-16	172
b	2021-06-17	232
b	2021-06-18	74
b	2021-06-21	184
b	2021-06-22	98
b	2021-06-23	99
b	2021-06-24	36
b	2021-06-25	0
b	2021-10-27	210
b	2021-10-28	158
b	2021-10-29	159
b	2021-11-01	134
b	2021-11-02	188
b	2021-11-03	254
b	2021-11-04	191
b	2021-11-05	278
c	2019-08-01	84
c	2019-08-02	116
c	2019-08-05	196
c	2019-08-06	116
c	2019-08-09	86
c	2019-10-10	143
c	2019-10-14	218
c	2019-10-15	456
c	2019-10-16	59
c	2019-10-17	316
c	2019-10-24	163
c	2019-10-25	75
c	2019-10-29	30
c	2019-10-30	70
c	2019-11-01	121
c	2019-11-04	71
c	2019-11-05	8
c	2019-11-06	14
c	2019-11-08	0
c	2019-11-11	3
c	2019-11-12	37
c	2019-11-14	151
c	2019-11-15	54
c	2019-11-16	67
c	2019-11-17	189
c	2019-11-21	304
c	2019-11-22	145
c	2019-11-23	234
c	2019-11-24	578
c	2019-11-25	282
c	2019-11-26	424
c	2019-11-27	324
c	2019-11-28	444
c	2019-11-29	136
c	2019-12-04	207
c	2019-12-05	229
c	2019-12-06	353
c	2019-12-18	99
c	2019-12-19	279
c	2019-12-20	273
c	2019-12-23	73
c	2020-01-20	151
c	2020-01-22	0
c	2020-01-23	69
c	2020-01-24	127
c	2020-01-27	168
c	2020-01-28	47
c	2020-01-29	171
c	2020-01-31	189
c	2020-02-03	171
c	2020-02-05	303
c	2020-02-06	95
c	2020-02-07	225
c	2020-02-12	288
c	2020-02-14	461
c	2020-02-17	66
c	2020-02-18	65
c	2020-04-08	121
c	2020-04-09	250
c	2020-04-10	315
c	2020-04-14	153
c	2020-04-15	314
c	2020-04-16	246
c	2020-04-17	460
c	2020-04-20	230
c	2020-04-21	317
c	2020-04-22	296
c	2020-04-24	187
c	2020-04-28	290
c	2020-04-29	202
c	2020-04-30	263
c	2020-05-04	101
c	2020-05-05	315
c	2020-05-06	176
c	2020-05-07	223
c	2020-05-08	229
c	2020-05-11	0
c	2020-05-11	304
c	2020-05-12	0
c	2020-05-12	158
c	2020-05-13	0
c	2020-05-13	140
c	2020-05-14	339
c	2020-05-15	155
c	2020-05-18	192
c	2020-05-19	198
c	2020-05-20	184
d	2019-08-30	0
d	2019-09-02	0
d	2019-09-03	0
d	2019-09-04	0
d	2019-09-05	0
d	2019-09-06	0
d	2019-09-09	0
d	2019-09-11	0
d	2019-09-12	0
d	2019-09-13	0
d	2019-09-16	0
d	2019-09-17	0
d	2019-09-18	0
d	2019-09-20	0
d	2019-09-23	0
d	2019-09-24	0
d	2019-09-25	0
d	2019-09-26	0
d	2019-09-30	0
d	2019-10-01	0
d	2019-10-02	0
d	2019-10-07	0
d	2019-10-08	0
d	2019-10-09	0
d	2019-10-10	0
d	2019-10-11	68
d	2019-10-24	124
d	2019-10-25	50
d	2019-11-01	134
d	2019-11-04	0
d	2019-11-05	87
d	2019-11-06	53
d	2019-11-08	0
d	2019-11-11	85
d	2019-11-12	24
d	2019-11-14	31
d	2019-11-15	28
d	2019-11-16	17
d	2019-11-17	42
d	2019-11-22	72
d	2019-11-23	105
d	2019-11-24	119
d	2019-11-25	77
d	2019-11-26	107
d	2019-11-27	21
d	2019-11-28	71
d	2019-11-29	36
d	2019-12-06	65
d	2019-12-19	175
d	2019-12-20	127
d	2019-12-23	28
d	2020-01-20	75
d	2020-01-22	136
d	2020-01-23	82
d	2020-01-24	24
d	2020-01-27	95
d	2020-01-28	7
d	2020-01-29	6
d	2020-01-31	7
d	2020-02-03	18
d	2020-02-04	5
d	2020-02-05	25
d	2020-02-06	81
d	2020-02-07	111
d	2020-02-12	43
d	2020-02-13	0
d	2020-02-14	70
d	2020-02-17	38
d	2020-02-18	119
d	2020-02-24	3
d	2020-04-08	126
d	2020-04-09	517
d	2020-04-10	390
d	2020-04-14	539
d	2020-04-15	211
d	2020-04-16	614
d	2020-04-20	365
d	2020-04-21	371
d	2020-04-22	257
d	2020-04-23	376
d	2020-04-24	280
d	2020-04-28	305
d	2020-04-29	347
d	2020-04-30	498
d	2020-05-04	358
d	2020-05-05	435
d	2020-05-06	257
d	2020-05-07	617
d	2020-05-08	277
d	2020-05-11	426
d	2020-05-12	280
d	2020-05-13	284
d	2020-05-14	50
d	2020-05-15	312
d	2020-05-18	52
d	2020-05-19	210
d	2020-05-20	224
d	2020-05-22	175
d	2020-05-25	185
d	2020-05-27	208
d	2020-05-28	0
d	2020-05-29	0
d	2020-05-30	0
d	2020-05-31	209
d	2020-05-31	0
d	2020-06-01	330
d	2020-06-01	0
d	2020-06-02	226
d	2020-06-04	134
d	2020-06-05	243
d	2020-06-06	135
d	2020-06-07	232
d	2020-06-08	223
d	2020-06-09	143
d	2020-06-16	179
d	2020-06-17	166
d	2020-06-18	134
d	2020-06-19	146
d	2020-06-21	193
d	2020-06-22	131
d	2020-06-23	217
d	2020-06-24	181
d	2020-06-25	156
d	2021-01-25	37
d	2021-01-26	9
d	2021-01-27	153
d	2021-01-28	191
d	2021-01-29	302
d	2021-01-30	268
d	2021-02-01	242
d	2021-02-02	275
d	2021-02-03	109
d	2021-02-05	175
d	2021-02-08	264
d	2021-02-09	201
d	2021-02-10	289
d	2021-02-11	234
d	2021-02-13	322
d	2021-02-14	270
d	2021-02-15	230
d	2021-02-19	344
d	2021-02-21	43
d	2021-02-22	313
d	2021-02-23	321
d	2021-02-24	187
d	2021-02-25	245
d	2021-02-26	222
d	2021-03-01	251
d	2021-03-02	146
d	2021-03-05	20
d	2021-03-08	92
d	2021-03-09	122
d	2021-03-10	3
d	2021-03-11	3
d	2021-03-12	2
d	2021-03-15	147
d	2021-03-16	150
d	2021-03-17	79
d	2021-03-18	5
d	2021-03-19	30
d	2021-03-20	4
d	2021-03-22	241
d	2021-03-24	331
d	2021-05-26	30
d	2021-05-27	202
d	2021-05-28	77
d	2021-05-29	22
d	2021-05-30	13
d	2021-06-01	84
d	2021-06-02	59
d	2021-06-03	423
d	2021-06-04	116
d	2021-06-05	157
d	2021-06-06	138
d	2021-06-10	17
d	2021-06-11	11
d	2021-06-14	233
d	2021-06-15	41
d	2021-06-16	7
d	2021-06-17	15
d	2021-06-18	2
d	2021-06-21	7
d	2021-06-22	3
d	2021-06-23	14
d	2021-06-24	2
d	2021-06-25	1
d	2021-10-19	176
d	2021-10-21	337
d	2021-10-22	391
d	2021-10-23	134
d	2021-10-25	319
d	2021-10-26	423
e	2019-10-29	59
e	2019-11-14	48
e	2019-11-15	69
e	2019-11-21	9
e	2019-11-22	46
e	2019-11-23	117
e	2019-11-24	155
e	2019-11-25	151
e	2019-11-26	71
e	2019-11-27	97
e	2019-11-28	82
e	2019-12-04	35
e	2019-12-06	112
e	2019-12-18	43
e	2020-01-24	12
e	2020-01-27	6
e	2020-01-28	6
e	2020-01-29	3
e	2020-02-04	11
e	2020-02-05	46
e	2020-02-06	9
e	2020-02-07	30
e	2020-02-12	54
e	2020-02-13	80
e	2020-02-14	39
e	2020-02-17	34
e	2020-02-18	39
e	2020-05-31	367
e	2020-06-01	159
e	2020-06-02	591
e	2020-06-03	158
e	2020-06-30	249
e	2020-07-01	249
e	2020-07-07	371
e	2020-07-08	282
e	2020-07-09	239
e	2020-07-13	216
e	2020-07-14	389
e	2020-07-15	475
e	2020-07-16	507
e	2020-07-17	393
e	2020-07-21	448
e	2020-07-22	463
e	2020-07-23	208
e	2020-07-24	335
e	2020-07-27	306
e	2020-07-28	13
e	2020-07-29	11
e	2020-07-30	119
e	2020-07-31	230
e	2020-08-03	246
e	2020-08-04	185
e	2020-08-05	307
e	2020-08-06	198
e	2020-08-07	51
e	2020-08-10	180
e	2020-08-11	167
e	2020-08-12	247
f	2019-08-01	17
f	2019-08-02	23
f	2019-08-05	44
f	2019-08-06	0
f	2019-08-09	106
f	2019-10-10	137
f	2019-10-14	30
f	2019-10-15	71
f	2019-10-16	234
f	2019-10-17	162
f	2019-10-24	141
f	2019-10-25	6
f	2019-10-29	92
f	2019-10-30	139
f	2019-11-01	167
f	2019-11-04	292
f	2019-11-05	160
f	2019-11-06	253
f	2019-11-08	37
f	2019-11-11	180
f	2019-11-12	7
f	2019-11-14	155
f	2019-11-15	0
f	2019-11-16	0
f	2019-11-17	90
f	2019-11-21	185
f	2019-11-22	0
f	2019-11-23	62
f	2019-11-24	97
f	2019-11-25	2
f	2019-11-26	120
f	2019-11-27	206
f	2019-11-28	257
f	2019-11-29	222
f	2019-12-04	147
f	2019-12-05	82
f	2019-12-06	62
f	2019-12-18	389
f	2019-12-19	66
f	2019-12-20	0
f	2019-12-23	48
f	2020-01-20	22
f	2020-01-22	2
f	2020-01-23	37
f	2020-01-24	0
f	2020-01-27	0
f	2020-01-28	73
f	2020-01-29	8
f	2020-01-31	0
f	2020-02-03	0
f	2020-02-05	0
f	2020-02-06	0
f	2020-02-07	0
f	2020-02-12	0
f	2020-02-14	0
f	2020-02-17	0
f	2020-02-18	0
f	2020-04-08	332
f	2020-04-09	257
f	2020-04-10	174
f	2020-04-14	103
f	2020-04-15	154
f	2020-04-16	271
f	2020-04-17	321
f	2020-04-20	198
f	2020-04-21	170
f	2020-04-22	236
f	2020-04-24	112
f	2020-04-28	237
f	2020-04-29	327
f	2020-04-30	267
f	2020-05-04	246
f	2020-05-05	304
f	2020-05-06	195
f	2020-05-07	277
f	2020-05-08	190
f	2020-05-11	186
f	2020-05-11	0
f	2020-05-12	45
f	2020-05-12	0
f	2020-05-13	141
f	2020-05-13	0
f	2020-05-14	163
f	2020-05-15	198
f	2020-05-18	51
f	2020-05-19	12
f	2020-05-20	104
g	2019-04-16	197
g	2019-04-17	192
g	2019-04-23	72
g	2019-04-24	115
g	2019-04-25	91
g	2019-04-29	157
g	2019-05-03	131
g	2019-05-08	111
g	2019-05-10	123
g	2019-05-14	301
g	2019-05-15	387
g	2019-05-16	257
g	2019-05-17	123
g	2019-05-31	168
g	2019-06-04	0
g	2019-06-05	149
g	2019-06-06	134
g	2019-06-07	26
g	2019-06-11	24
g	2019-06-12	0
g	2019-06-13	76
g	2019-06-14	41
g	2019-06-18	189
g	2019-06-20	289
g	2019-06-21	11
g	2019-06-24	202
g	2019-06-25	295
g	2019-06-27	171
g	2019-06-28	105
g	2019-07-01	188
g	2019-07-02	324
g	2019-08-01	280
g	2019-08-02	177
g	2019-08-05	249
g	2019-08-06	388
g	2019-11-14	0
g	2019-11-15	0
g	2019-11-16	0
g	2019-11-17	0
g	2019-11-21	252
g	2019-11-22	127
g	2019-11-23	127
g	2019-11-24	145
g	2019-11-25	0
g	2019-11-26	0
g	2019-11-26	309
g	2019-11-27	150
g	2019-11-28	206
g	2019-11-29	34
g	2019-12-04	144
g	2019-12-05	33
g	2019-12-06	208
g	2019-12-18	210
g	2019-12-19	275
g	2019-12-20	186
g	2019-12-23	115
g	2020-01-24	73
g	2020-01-27	45
g	2020-01-28	57
g	2020-01-29	65
g	2020-01-31	146
g	2020-02-21	242
g	2021-05-07	170
g	2021-05-08	214
g	2021-05-09	94
g	2021-05-10	66
g	2021-05-11	116
g	2021-05-12	60
g	2021-05-13	45
g	2021-05-14	41
g	2021-05-15	165
g	2021-05-16	81
g	2021-05-17	15
g	2021-05-18	3
g	2021-05-19	88
g	2021-05-20	33
g	2021-05-21	188
g	2021-05-24	262
g	2021-05-25	98
g	2021-05-26	269
g	2021-05-27	259
g	2021-05-28	278
g	2021-05-29	232
g	2021-05-30	236
g	2021-05-31	324
g	2021-06-01	283
g	2021-06-02	218
g	2021-06-03	92
g	2021-06-04	326
g	2021-06-05	296
g	2021-06-06	230
g	2021-06-09	86
g	2021-06-10	369
g	2021-06-11	286
g	2021-06-14	334
g	2021-06-15	274
g	2021-06-16	163
g	2021-06-17	440
g	2021-06-18	287
g	2021-06-21	395
g	2021-06-22	181
g	2021-06-23	302
g	2021-06-24	336
g	2021-06-25	169
h	2019-04-16	171
h	2019-04-17	137
h	2019-04-23	50
h	2019-04-24	36
h	2019-04-25	4
h	2019-04-29	20
h	2019-05-03	29
h	2019-05-08	66
h	2019-05-10	101
h	2019-05-14	235
h	2019-05-15	145
h	2019-05-16	247
h	2019-05-17	45
h	2019-05-31	170
h	2019-06-04	237
h	2019-06-05	167
h	2019-06-06	252
h	2019-06-07	41
h	2019-06-11	39
h	2019-06-12	29
h	2019-06-13	130
h	2019-06-14	52
h	2019-06-18	286
h	2019-06-20	251
h	2019-06-21	0
h	2019-06-24	102
h	2019-06-25	255
h	2019-06-27	288
h	2019-06-28	60
h	2019-07-01	35
h	2019-07-02	129
h	2019-08-01	147
h	2019-08-02	118
h	2019-08-05	0
h	2019-08-06	33
h	2019-11-14	0
h	2019-11-15	0
h	2019-11-16	0
h	2019-11-17	0
h	2019-11-21	255
h	2019-11-22	398
h	2019-11-23	399
h	2019-11-24	506
h	2019-11-25	381
h	2019-11-26	72
h	2019-11-26	0
h	2019-11-27	103
h	2019-11-28	210
h	2019-11-29	303
h	2019-12-04	186
h	2019-12-05	394
h	2019-12-06	328
h	2019-12-18	245
h	2019-12-19	181
h	2019-12-20	263
h	2019-12-23	172
h	2020-01-24	99
h	2020-01-27	59
h	2020-01-28	149
h	2020-01-29	35
h	2020-01-31	32
h	2020-02-21	0
h	2021-05-07	223
h	2021-05-08	264
h	2021-05-09	113
h	2021-05-10	245
h	2021-05-11	250
h	2021-05-12	203
h	2021-05-13	233
h	2021-05-14	148
h	2021-05-15	358
h	2021-05-16	127
h	2021-05-17	128
h	2021-05-18	150
h	2021-05-19	215
h	2021-05-20	126
h	2021-05-21	204
h	2021-05-24	315
h	2021-05-25	196
h	2021-05-26	424
h	2021-05-27	388
h	2021-05-28	379
h	2021-05-29	389
h	2021-05-30	360
h	2021-05-31	598
h	2021-06-01	501
h	2021-06-02	579
h	2021-06-03	248
h	2021-06-04	417
h	2021-06-05	462
h	2021-06-06	526
h	2021-06-09	55
h	2021-06-10	352
h	2021-06-11	558
h	2021-06-14	435
h	2021-06-15	573
h	2021-06-16	367
h	2021-06-17	477
h	2021-06-18	415
h	2021-06-21	643
h	2021-06-22	664
h	2021-06-23	511
h	2021-06-24	306
h	2021-06-25	155
i	2019-08-30	62
i	2019-09-02	165
i	2019-09-03	27
i	2019-09-04	98
i	2019-09-05	67
i	2019-09-06	165
i	2019-09-09	170
i	2019-09-11	117
i	2019-09-12	49
i	2019-09-13	40
i	2019-09-16	106
i	2019-09-17	57
i	2019-09-18	126
i	2019-09-20	70
i	2019-09-23	15
i	2019-09-24	21
i	2019-09-25	5
i	2019-09-26	8
i	2019-09-30	6
i	2019-10-01	21
i	2019-10-02	12
i	2019-10-07	20
i	2019-10-08	5
i	2019-10-09	25
i	2019-10-10	1
i	2019-10-11	0
i	2019-10-24	0
i	2019-10-25	0
i	2019-11-01	0
i	2019-11-04	0
i	2019-11-05	0
i	2019-11-06	0
i	2019-11-08	0
i	2019-11-11	0
i	2019-11-12	0
i	2019-11-14	0
i	2019-11-15	0
i	2019-11-16	0
i	2019-11-17	0
i	2019-11-22	0
i	2019-11-23	0
i	2019-11-24	0
i	2019-11-25	0
i	2019-11-26	0
i	2019-11-27	0
i	2019-11-28	0
i	2019-11-29	0
i	2019-12-06	0
i	2019-12-19	0
i	2019-12-20	0
i	2019-12-23	0
i	2020-01-20	0
i	2020-01-22	0
i	2020-01-23	0
i	2020-01-24	20
i	2020-01-27	36
i	2020-01-28	44
i	2020-01-29	68
i	2020-01-31	11
i	2020-02-03	26
i	2020-02-04	8
i	2020-02-05	24
i	2020-02-06	39
i	2020-02-07	5
i	2020-02-12	26
i	2020-02-13	17
i	2020-02-14	8
i	2020-02-17	2
i	2020-02-18	0
i	2020-02-24	82
i	2020-04-08	163
i	2020-04-09	176
i	2020-04-10	99
i	2020-04-14	41
i	2020-04-15	24
i	2020-04-16	47
i	2020-04-20	19
i	2020-04-21	12
i	2020-04-22	26
i	2020-04-23	75
i	2020-04-24	6
i	2020-04-28	94
i	2020-04-29	134
i	2020-04-30	4
i	2020-05-04	91
i	2020-05-05	48
i	2020-05-06	30
i	2020-05-07	76
i	2020-05-08	18
i	2020-05-11	12
i	2020-05-12	35
i	2020-05-13	40
i	2020-05-14	71
i	2020-05-15	110
i	2020-05-18	21
i	2020-05-19	125
i	2020-05-20	155
i	2020-05-22	105
i	2020-05-25	140
i	2020-05-27	128
i	2020-05-28	322
i	2020-05-29	103
i	2020-05-30	70
i	2020-05-31	0
i	2020-05-31	106
i	2020-06-01	0
i	2020-06-01	232
i	2020-06-02	155
i	2020-06-04	181
i	2020-06-05	146
i	2020-06-06	52
i	2020-06-07	20
i	2020-06-08	106
i	2020-06-09	268
i	2020-06-16	198
i	2020-06-17	166
i	2020-06-18	192
i	2020-06-19	197
i	2020-06-21	188
i	2020-06-22	187
i	2020-06-23	265
i	2020-06-24	237
i	2020-06-25	37
i	2021-01-25	36
i	2021-01-26	29
i	2021-01-27	208
i	2021-01-28	125
i	2021-01-29	161
i	2021-01-30	153
i	2021-02-01	144
i	2021-02-02	73
i	2021-02-03	37
i	2021-02-05	48
i	2021-02-08	115
i	2021-02-09	93
i	2021-02-10	95
i	2021-02-11	87
i	2021-02-13	123
i	2021-02-14	86
i	2021-02-15	27
i	2021-02-19	153
i	2021-02-21	42
i	2021-02-22	103
i	2021-02-23	58
i	2021-02-24	37
i	2021-02-25	67
i	2021-02-26	17
i	2021-03-01	90
i	2021-03-02	19
i	2021-03-05	10
i	2021-03-08	19
i	2021-03-09	18
i	2021-03-10	16
i	2021-03-11	0
i	2021-03-12	30
i	2021-03-15	30
i	2021-03-16	32
i	2021-03-17	21
i	2021-03-18	0
i	2021-03-19	13
i	2021-03-20	69
i	2021-03-22	125
i	2021-03-24	126
i	2021-05-26	6
i	2021-05-27	6
i	2021-05-28	7
i	2021-05-29	0
i	2021-05-30	0
i	2021-06-01	0
i	2021-06-02	8
i	2021-06-03	16
i	2021-06-04	5
i	2021-06-05	3
i	2021-06-06	7
i	2021-06-10	0
i	2021-06-11	3
i	2021-06-14	22
i	2021-06-15	5
i	2021-06-16	0
i	2021-06-17	3
i	2021-06-18	0
i	2021-06-21	5
i	2021-06-22	1
i	2021-06-23	6
i	2021-06-24	0
i	2021-06-25	0
j	2019-10-29	0
j	2019-11-04	70
j	2019-11-05	115
j	2019-11-06	96
j	2019-11-08	88
j	2019-11-14	153
j	2019-11-15	42
j	2019-11-16	37
j	2019-11-17	50
j	2019-11-22	42
j	2019-11-24	72
j	2019-11-25	2
j	2019-11-26	483
j	2019-11-27	154
j	2019-11-28	219
j	2019-11-29	188
j	2019-12-04	31
j	2019-12-05	2
j	2019-12-06	0
j	2019-12-18	69
j	2019-12-19	315
j	2019-12-20	183
j	2019-12-23	238
j	2020-01-20	94
j	2020-01-22	0
j	2020-01-23	0
j	2020-01-24	0
j	2020-01-27	0
j	2020-01-28	0
j	2020-01-29	0
j	2020-01-31	0
j	2020-02-03	0
j	2020-02-04	0
j	2020-02-05	0
j	2020-02-06	0
j	2020-02-12	6
j	2020-02-13	0
j	2020-02-14	0
j	2020-02-17	0
j	2020-02-18	1
j	2021-02-16	17
j	2021-02-17	6
j	2021-02-18	82
j	2021-02-19	204
j	2021-02-21	178
j	2021-02-22	143
j	2021-02-23	87
j	2021-02-24	29
j	2021-02-25	46
j	2021-02-26	24
j	2021-03-01	53
j	2021-03-02	40
j	2021-03-05	86
j	2021-03-05	0
j	2021-03-08	33
j	2021-03-08	0
j	2021-03-09	266
j	2021-03-09	0
j	2021-03-10	494
j	2021-03-10	0
j	2021-03-11	245
j	2021-03-11	0
j	2021-03-12	59
j	2021-03-12	0
j	2021-03-15	512
j	2021-03-15	0
j	2021-03-16	604
j	2021-03-17	489
j	2021-03-17	0
j	2021-03-18	184
j	2021-03-18	0
j	2021-03-19	139
j	2021-03-19	0
j	2021-03-20	651
j	2021-03-20	0
j	2021-04-13	774
j	2021-04-14	671
j	2021-04-15	396
j	2021-04-18	439
j	2021-04-19	450
j	2021-04-21	297
j	2021-04-22	123
j	2021-04-23	80
j	2021-04-24	441
j	2021-04-25	207
j	2021-04-26	184
j	2021-04-27	10
j	2021-04-28	324
j	2021-04-29	383
j	2021-04-30	430
j	2021-05-03	383
j	2021-05-04	252
j	2021-05-05	372
j	2021-05-06	141
j	2021-05-07	283
j	2021-05-08	301
j	2021-05-09	293
j	2021-05-10	320
j	2021-05-11	80
j	2021-05-12	237
j	2021-05-13	222
j	2021-05-14	290
j	2021-05-15	354
j	2021-05-16	260
j	2021-05-17	284
j	2021-05-18	126
j	2021-05-19	178
j	2021-05-20	82
j	2021-05-21	166
j	2021-05-24	598
j	2021-05-25	338
j	2021-05-26	469
j	2021-05-27	181
j	2021-05-28	413
j	2021-05-29	516
j	2021-05-30	603
j	2021-05-31	787
j	2021-06-01	657
j	2021-06-02	297
j	2021-06-03	687
j	2021-06-04	773
j	2021-06-05	611
j	2021-06-09	366
j	2021-06-10	596
j	2021-06-11	502
j	2021-06-14	702
j	2021-06-15	720
j	2021-06-16	649
j	2021-06-17	547
j	2021-06-18	686
j	2021-06-21	889
j	2021-06-22	960
j	2021-06-23	820
j	2021-06-24	811
j	2021-06-25	153
k	2019-10-29	53
k	2019-11-04	2
k	2019-11-05	0
k	2019-11-06	78
k	2019-11-08	100
k	2019-11-14	151
k	2019-11-15	0
k	2019-11-16	85
k	2019-11-17	123
k	2019-11-22	128
k	2019-11-24	77
k	2019-11-25	90
k	2019-11-26	53
k	2019-11-27	79
k	2019-11-28	24
k	2019-11-29	131
k	2019-12-04	37
k	2019-12-05	20
k	2019-12-06	2
k	2019-12-18	140
k	2019-12-19	153
k	2019-12-20	89
k	2019-12-23	127
k	2020-01-20	124
k	2020-01-22	0
k	2020-01-23	8
k	2020-01-24	0
k	2020-01-27	0
k	2020-01-28	22
k	2020-01-29	0
k	2020-01-31	0
k	2020-02-03	22
k	2020-02-04	49
k	2020-02-05	15
k	2020-02-06	0
k	2020-02-12	47
k	2020-02-13	0
k	2020-02-14	0
k	2020-02-17	7
k	2020-02-18	41
k	2021-02-16	320
k	2021-02-17	215
k	2021-02-18	554
k	2021-02-19	652
k	2021-02-21	337
k	2021-02-22	443
k	2021-02-23	338
k	2021-02-24	542
k	2021-02-25	383
k	2021-02-26	523
k	2021-03-01	257
k	2021-03-02	445
k	2021-03-05	40
k	2021-03-05	507
k	2021-03-08	0
k	2021-03-08	300
k	2021-03-09	0
k	2021-03-09	330
k	2021-03-10	0
k	2021-03-10	103
k	2021-03-11	0
k	2021-03-11	93
k	2021-03-12	0
k	2021-03-12	31
k	2021-03-15	112
k	2021-03-15	282
k	2021-03-16	369
k	2021-03-17	225
k	2021-03-17	299
k	2021-03-18	0
k	2021-03-18	285
k	2021-03-19	0
k	2021-03-19	503
k	2021-03-20	0
k	2021-03-20	368
k	2021-04-13	374
k	2021-04-14	421
k	2021-04-15	420
k	2021-04-18	593
k	2021-04-19	585
k	2021-04-21	311
k	2021-04-22	392
k	2021-04-23	385
k	2021-04-24	434
k	2021-04-25	501
k	2021-04-26	504
k	2021-04-27	169
k	2021-04-28	299
k	2021-04-29	418
k	2021-04-30	462
k	2021-05-03	445
k	2021-05-04	332
k	2021-05-05	382
k	2021-05-06	373
k	2021-05-07	387
k	2021-05-08	338
k	2021-05-09	326
k	2021-05-10	340
k	2021-05-11	180
k	2021-05-12	408
k	2021-05-13	413
k	2021-05-14	338
k	2021-05-15	537
k	2021-05-16	415
k	2021-05-17	349
k	2021-05-18	278
k	2021-05-19	402
k	2021-05-20	258
k	2021-05-21	322
k	2021-05-24	662
k	2021-05-25	338
k	2021-05-26	544
k	2021-05-27	319
k	2021-05-28	398
k	2021-05-29	535
k	2021-05-30	210
k	2021-05-31	577
k	2021-06-01	495
k	2021-06-02	305
k	2021-06-11	325
k	2021-06-14	465
k	2021-06-15	497
k	2021-06-16	493
k	2021-06-17	517
k	2021-06-18	439
k	2021-06-21	503
k	2021-06-22	405
k	2021-06-23	652
k	2021-06-24	561
k	2021-06-25	160
l	2019-04-09	157
l	2019-04-10	193
l	2019-04-11	304
l	2019-04-15	309
l	2019-04-16	60
l	2019-04-17	170
l	2019-04-23	17
l	2019-04-24	2
m	2019-10-09	0
m	2019-10-10	0
m	2019-10-11	135
m	2019-11-11	0
m	2019-11-12	62
m	2019-11-14	75
m	2019-11-16	19
m	2019-11-17	42
m	2019-11-21	58
m	2019-11-23	0
m	2019-11-24	0
m	2020-02-12	6
m	2020-02-13	93
m	2020-02-17	175
m	2020-02-18	83
m	2020-02-19	32
m	2020-02-20	85
m	2020-02-24	56
m	2020-02-25	49
m	2020-02-26	0
m	2020-02-26	5
m	2020-02-27	0
n	2019-10-09	5
n	2019-10-10	58
n	2019-10-11	0
n	2019-11-11	0
n	2019-11-12	1
n	2019-11-14	0
n	2019-11-16	0
n	2019-11-17	0
n	2019-11-21	0
n	2019-11-23	0
n	2019-11-24	0
n	2020-02-12	97
n	2020-02-13	0
n	2020-02-17	0
n	2020-02-18	0
n	2020-02-19	0
n	2020-02-20	0
n	2020-02-24	0
n	2020-02-25	0
n	2020-02-26	0
n	2020-02-26	0
n	2020-02-27	7
