# Supplementary material for: Flexible auditory training, psychophysics, and enrichment of common marmosets with an automated, touchscreen-based system
Source: Nat Commun. 2022 Mar 28;13:1648. doi: 10.1038/s41467-022-29185-9 (PMC8960775; doi:10.1038/s41467-022-29185-9)
Supplement: Supplementary file 3 — Supplementary Dataset [file 41467_2022_29185_MOESM3_ESM.zip › Figure_3D_Responses.csv]

RT	monkey	outcome	selection	session	stimulus	task	trials
1.062	a	correct	str	179.0	str	2 Visual Stimuli	28.0
2.067	a	correct	voc	179.0	voc	2 Visual Stimuli	29.0
0.97	a	correct	str	179.0	str	2 Visual Stimuli	30.0
2.014	a	correct	str	179.0	str	2 Visual Stimuli	31.0
0.972	a	correct	str	179.0	str	2 Visual Stimuli	32.0
1.564	a	correct	voc	179.0	voc	2 Visual Stimuli	33.0
1.196	a	correct	str	179.0	str	2 Visual Stimuli	34.0
1.508	a	correct	voc	179.0	voc	2 Visual Stimuli	35.0
1.485	a	correct	str	179.0	str	2 Visual Stimuli	36.0
1.966	a	correct	voc	179.0	voc	2 Visual Stimuli	48.0
1.477	a	correct	voc	179.0	voc	2 Visual Stimuli	49.0
1.361	a	wrong	voc	179.0	str	2 Visual Stimuli	50.0
3.341	a	correct	voc	179.0	voc	2 Visual Stimuli	63.0
1.288	a	correct	str	179.0	str	2 Visual Stimuli	64.0
2.066	a	correct	voc	179.0	voc	2 Visual Stimuli	65.0
3.688	a	correct	str	179.0	str	2 Visual Stimuli	66.0
2.894	a	correct	voc	179.0	voc	2 Visual Stimuli	67.0
1.96	a	correct	voc	179.0	voc	2 Visual Stimuli	75.0
1.982	a	wrong	voc	179.0	str	2 Visual Stimuli	76.0
1.19	a	wrong	str	179.0	voc	2 Visual Stimuli	77.0
1.812	a	correct	str	179.0	str	2 Visual Stimuli	78.0
1.301	a	correct	str	179.0	str	2 Visual Stimuli	79.0
1.742	a	correct	voc	179.0	voc	2 Visual Stimuli	80.0
1.327	a	correct	voc	179.0	voc	2 Visual Stimuli	81.0
2.735	a	correct	voc	179.0	voc	2 Visual Stimuli	82.0
1.313	a	correct	str	179.0	str	2 Visual Stimuli	83.0
0.975	a	correct	str	179.0	str	2 Visual Stimuli	84.0
1.257	a	correct	str	179.0	str	2 Visual Stimuli	119.0
1.794	a	correct	str	179.0	str	2 Visual Stimuli	120.0
1.601	a	correct	voc	179.0	voc	2 Visual Stimuli	121.0
1.056	a	correct	voc	179.0	voc	2 Visual Stimuli	122.0
3.07	a	wrong	voc	179.0	str	2 Visual Stimuli	123.0
3.201	a	correct	voc	179.0	voc	2 Visual Stimuli	124.0
1.474	a	correct	str	179.0	str	2 Visual Stimuli	125.0
2.914	a	correct	voc	179.0	voc	2 Visual Stimuli	126.0
0.802	a	wrong	str	179.0	voc	2 Visual Stimuli	127.0
1.35	a	correct	str	179.0	str	2 Visual Stimuli	128.0
1.16	a	correct	str	179.0	str	2 Visual Stimuli	129.0
2.468	a	correct	voc	179.0	voc	2 Visual Stimuli	130.0
3.268	a	correct	voc	179.0	voc	2 Visual Stimuli	131.0
1.404	a	wrong	str	179.0	voc	2 Visual Stimuli	132.0
2.448	a	correct	voc	180.0	voc	2 Visual Stimuli	15.0
1.999	a	correct	str	180.0	str	2 Visual Stimuli	16.0
1.357	a	correct	voc	180.0	voc	2 Visual Stimuli	17.0
0.97	a	correct	str	180.0	str	2 Visual Stimuli	18.0
1.148	a	correct	str	180.0	str	2 Visual Stimuli	19.0
0.965	a	correct	str	180.0	str	2 Visual Stimuli	20.0
0.958	a	correct	str	180.0	str	2 Visual Stimuli	21.0
1.74	a	correct	str	180.0	str	2 Visual Stimuli	22.0
1.372	a	wrong	str	180.0	voc	2 Visual Stimuli	23.0
1.354	a	correct	voc	180.0	voc	2 Visual Stimuli	29.0
1.454	a	correct	str	180.0	str	2 Visual Stimuli	30.0
0.351	a	wrong	str	180.0	voc	2 Visual Stimuli	31.0
1.346	a	correct	str	180.0	str	2 Visual Stimuli	32.0
2.911	a	correct	voc	180.0	voc	2 Visual Stimuli	33.0
1.055	a	correct	str	180.0	str	2 Visual Stimuli	34.0
2.114	a	correct	voc	180.0	voc	2 Visual Stimuli	35.0
1.196	a	correct	voc	180.0	voc	2 Visual Stimuli	36.0
1.833	a	wrong	voc	180.0	str	2 Visual Stimuli	37.0
2.263	a	correct	voc	180.0	voc	2 Visual Stimuli	51.0
1.508	a	correct	voc	180.0	voc	2 Visual Stimuli	52.0
2.697	a	correct	voc	180.0	voc	2 Visual Stimuli	53.0
1.924	a	correct	voc	180.0	voc	2 Visual Stimuli	54.0
1.126	a	correct	str	180.0	str	2 Visual Stimuli	55.0
1.372	a	wrong	str	180.0	voc	2 Visual Stimuli	56.0
2.987	a	correct	voc	180.0	voc	2 Visual Stimuli	57.0
1.029	a	correct	str	180.0	str	2 Visual Stimuli	58.0
2.003	a	wrong	str	180.0	voc	2 Visual Stimuli	59.0
2.595	a	correct	voc	180.0	voc	2 Visual Stimuli	65.0
1.1	a	correct	str	180.0	str	2 Visual Stimuli	66.0
1.596	a	wrong	str	180.0	voc	2 Visual Stimuli	67.0
1.692	a	correct	str	180.0	str	2 Visual Stimuli	78.0
1.04	a	correct	str	180.0	str	2 Visual Stimuli	79.0
1.151	a	correct	str	180.0	str	2 Visual Stimuli	80.0
1.403	a	correct	voc	180.0	voc	2 Visual Stimuli	81.0
1.166	a	wrong	voc	180.0	str	2 Visual Stimuli	82.0
1.131	a	correct	str	180.0	str	2 Visual Stimuli	83.0
1.094	a	correct	str	180.0	str	2 Visual Stimuli	84.0
1.116	a	correct	str	180.0	str	2 Visual Stimuli	85.0
0.996	a	correct	str	180.0	str	2 Visual Stimuli	86.0
2.488	a	correct	voc	180.0	voc	2 Visual Stimuli	87.0
1.31	a	correct	voc	180.0	voc	2 Visual Stimuli	88.0
1.467	a	correct	voc	180.0	voc	2 Visual Stimuli	89.0
2.564	a	correct	voc	180.0	voc	2 Visual Stimuli	90.0
1.52	a	correct	voc	180.0	voc	2 Visual Stimuli	91.0
1.659	a	correct	voc	180.0	voc	2 Visual Stimuli	92.0
1.172	a	correct	voc	180.0	voc	2 Visual Stimuli	93.0
1.18	a	correct	str	180.0	str	2 Visual Stimuli	94.0
1.354	a	correct	str	180.0	str	2 Visual Stimuli	118.0
2.153	a	correct	voc	180.0	voc	2 Visual Stimuli	119.0
3.556	a	correct	str	180.0	str	2 Visual Stimuli	120.0
2.497	a	correct	str	180.0	str	2 Visual Stimuli	121.0
1.215	a	correct	str	180.0	str	2 Visual Stimuli	122.0
2.912	a	correct	voc	180.0	voc	2 Visual Stimuli	123.0
1.092	a	correct	str	180.0	str	2 Visual Stimuli	124.0
1.372	a	correct	voc	180.0	voc	2 Visual Stimuli	125.0
2.695	a	correct	voc	180.0	voc	2 Visual Stimuli	126.0
1.476	a	correct	str	180.0	str	2 Visual Stimuli	127.0
1.92	a	correct	str	180.0	str	2 Visual Stimuli	128.0
1.473	a	correct	voc	180.0	voc	2 Visual Stimuli	154.0
0.927	a	wrong	str	180.0	voc	2 Visual Stimuli	155.0
0.989	a	correct	str	180.0	str	2 Visual Stimuli	156.0
1.504	a	correct	str	180.0	str	2 Visual Stimuli	157.0
1.891	a	correct	voc	180.0	voc	2 Visual Stimuli	158.0
3.877	a	correct	voc	180.0	voc	2 Visual Stimuli	159.0
2.624	a	correct	voc	180.0	voc	2 Visual Stimuli	160.0
3.529	a	correct	str	180.0	str	2 Visual Stimuli	161.0
2.465	a	correct	voc	180.0	voc	2 Visual Stimuli	162.0
1.353	a	correct	voc	180.0	voc	2 Visual Stimuli	163.0
2.85	a	correct	voc	180.0	voc	2 Visual Stimuli	164.0
1.774	a	correct	voc	180.0	voc	2 Visual Stimuli	165.0
1.056	a	correct	str	180.0	str	2 Visual Stimuli	166.0
2.229	a	correct	voc	180.0	voc	2 Visual Stimuli	167.0
3.337	a	wrong	str	181.0	voc	2 Visual Stimuli	3.0
6.836	a	correct	str	181.0	str	2 Visual Stimuli	14.0
1.312	a	correct	str	181.0	str	2 Visual Stimuli	15.0
1.634	a	correct	voc	181.0	voc	2 Visual Stimuli	16.0
1.159	a	correct	str	181.0	str	2 Visual Stimuli	17.0
	a	ignored		181.0	voc	2 Visual Stimuli	18.0
5.825	a	correct	voc	181.0	voc	2 Visual Stimuli	23.0
1.645	a	correct	voc	181.0	voc	2 Visual Stimuli	24.0
5.357	a	correct	voc	181.0	voc	2 Visual Stimuli	25.0
3.566	a	correct	voc	181.0	voc	2 Visual Stimuli	33.0
1.29	a	correct	str	181.0	str	2 Visual Stimuli	34.0
1.029	a	correct	str	181.0	str	2 Visual Stimuli	35.0
1.738	a	correct	voc	181.0	voc	2 Visual Stimuli	36.0
2.832	a	correct	voc	181.0	voc	2 Visual Stimuli	37.0
1.294	a	correct	str	181.0	str	2 Visual Stimuli	38.0
1.867	a	correct	str	181.0	str	2 Visual Stimuli	39.0
3.56	a	correct	str	182.0	str	2 Visual Stimuli	21.0
1.48	a	correct	str	182.0	str	2 Visual Stimuli	28.0
3.627	a	correct	voc	182.0	voc	2 Visual Stimuli	29.0
2.331	a	wrong	voc	182.0	str	2 Visual Stimuli	30.0
4.78	a	correct	voc	182.0	voc	2 Visual Stimuli	41.0
2.46	a	correct	str	182.0	str	2 Visual Stimuli	43.0
4.843	a	correct	voc	182.0	voc	2 Visual Stimuli	44.0
1.77	a	correct	str	182.0	str	2 Visual Stimuli	45.0
2.315	a	correct	voc	182.0	voc	2 Visual Stimuli	46.0
2.924	a	correct	voc	182.0	voc	2 Visual Stimuli	65.0
1.655	a	correct	voc	182.0	voc	2 Visual Stimuli	66.0
5.602	a	correct	voc	182.0	voc	2 Visual Stimuli	67.0
3.666	a	correct	str	182.0	str	2 Visual Stimuli	74.0
1.515	a	wrong	str	182.0	voc	2 Visual Stimuli	75.0
3.6	a	correct	voc	182.0	voc	2 Visual Stimuli	76.0
2.644	a	correct	voc	182.0	voc	2 Visual Stimuli	77.0
3.003	a	correct	str	182.0	str	2 Visual Stimuli	78.0
4.236	a	correct	str	183.0	str	2 Visual Stimuli	23.0
1.514	a	correct	voc	183.0	voc	2 Visual Stimuli	24.0
4.137	a	correct	str	183.0	str	2 Visual Stimuli	25.0
2.264	a	correct	voc	183.0	voc	2 Visual Stimuli	26.0
3.947	a	correct	str	183.0	str	2 Visual Stimuli	44.0
4.608	a	correct	voc	183.0	voc	2 Visual Stimuli	45.0
5.318	a	correct	voc	183.0	voc	2 Visual Stimuli	46.0
2.601	a	correct	voc	183.0	voc	2 Visual Stimuli	68.0
	b	ignored		154.0	voc	2 Visual Stimuli	3.0
2.679	b	correct	str	154.0	str	2 Visual Stimuli	4.0
1.418	b	wrong	str	154.0	voc	2 Visual Stimuli	5.0
2.837	b	wrong	voc	154.0	str	2 Visual Stimuli	6.0
	b	ignored		154.0	str	2 Visual Stimuli	7.0
1.425	b	correct	voc	154.0	voc	2 Visual Stimuli	14.0
	b	ignored		154.0	str	2 Visual Stimuli	15.0
2.488	b	wrong	voc	154.0	str	2 Visual Stimuli	16.0
5.616	b	correct	voc	154.0	voc	2 Visual Stimuli	17.0
1.108	b	correct	str	154.0	str	2 Visual Stimuli	18.0
2.317	b	correct	voc	154.0	voc	2 Visual Stimuli	19.0
2.214	b	wrong	str	154.0	voc	2 Visual Stimuli	20.0
1.955	b	correct	str	154.0	str	2 Visual Stimuli	21.0
	b	ignored		154.0	str	2 Visual Stimuli	22.0
3.084	b	correct	voc	154.0	voc	2 Visual Stimuli	23.0
2.186	b	correct	voc	154.0	voc	2 Visual Stimuli	24.0
2.764	b	correct	voc	154.0	voc	2 Visual Stimuli	25.0
4.232	b	wrong	voc	154.0	str	2 Visual Stimuli	26.0
1.408	b	correct	str	154.0	str	2 Visual Stimuli	27.0
3.977	b	correct	voc	154.0	voc	2 Visual Stimuli	28.0
1.446	b	wrong	str	154.0	voc	2 Visual Stimuli	29.0
3.823	b	correct	voc	154.0	voc	2 Visual Stimuli	30.0
3.981	b	correct	str	154.0	str	2 Visual Stimuli	31.0
1.746	b	correct	str	154.0	str	2 Visual Stimuli	32.0
2.058	b	correct	str	154.0	str	2 Visual Stimuli	33.0
2.558	b	wrong	voc	154.0	str	2 Visual Stimuli	40.0
3.07	b	correct	voc	154.0	voc	2 Visual Stimuli	49.0
1.746	b	correct	str	154.0	str	2 Visual Stimuli	50.0
2.336	b	correct	str	154.0	str	2 Visual Stimuli	51.0
	b	ignored		154.0	voc	2 Visual Stimuli	52.0
3.709	b	wrong	voc	154.0	str	2 Visual Stimuli	53.0
1.254	b	correct	voc	154.0	voc	2 Visual Stimuli	54.0
2.595	b	correct	str	154.0	str	2 Visual Stimuli	55.0
3.038	b	correct	str	154.0	str	2 Visual Stimuli	56.0
4.647	b	correct	voc	154.0	voc	2 Visual Stimuli	57.0
1.673	b	correct	str	154.0	str	2 Visual Stimuli	67.0
3.398	b	correct	voc	154.0	voc	2 Visual Stimuli	68.0
1.747	b	correct	voc	154.0	voc	2 Visual Stimuli	69.0
6.42	b	correct	voc	154.0	voc	2 Visual Stimuli	70.0
6.128	b	correct	voc	154.0	voc	2 Visual Stimuli	71.0
2.547	b	wrong	str	154.0	voc	2 Visual Stimuli	72.0
2.411	b	correct	voc	154.0	voc	2 Visual Stimuli	73.0
3.482	b	correct	voc	154.0	voc	2 Visual Stimuli	82.0
1.679	b	correct	str	154.0	str	2 Visual Stimuli	83.0
3.611	b	correct	str	154.0	str	2 Visual Stimuli	84.0
2.745	b	correct	voc	154.0	voc	2 Visual Stimuli	85.0
1.904	b	correct	str	154.0	str	2 Visual Stimuli	86.0
1.796	b	correct	str	154.0	str	2 Visual Stimuli	96.0
2.817	b	wrong	voc	154.0	str	2 Visual Stimuli	97.0
3.299	b	correct	str	154.0	str	2 Visual Stimuli	98.0
1.282	b	correct	str	154.0	str	2 Visual Stimuli	99.0
2.634	b	correct	str	154.0	str	2 Visual Stimuli	100.0
1.344	b	correct	voc	154.0	voc	2 Visual Stimuli	101.0
3.713	b	correct	voc	154.0	voc	2 Visual Stimuli	102.0
1.955	b	correct	str	154.0	str	2 Visual Stimuli	103.0
2.906	b	wrong	voc	154.0	str	2 Visual Stimuli	104.0
2.657	b	correct	voc	154.0	voc	2 Visual Stimuli	105.0
1.607	b	correct	str	154.0	str	2 Visual Stimuli	106.0
3.493	b	correct	voc	154.0	voc	2 Visual Stimuli	107.0
3.174	b	correct	voc	154.0	voc	2 Visual Stimuli	108.0
2.436	b	wrong	str	154.0	voc	2 Visual Stimuli	109.0
3.292	b	correct	voc	154.0	voc	2 Visual Stimuli	110.0
1.795	b	correct	str	154.0	str	2 Visual Stimuli	111.0
2.947	b	correct	str	154.0	str	2 Visual Stimuli	112.0
3.225	b	correct	str	154.0	str	2 Visual Stimuli	113.0
2.432	b	correct	voc	154.0	voc	2 Visual Stimuli	116.0
3.634	b	correct	str	154.0	str	2 Visual Stimuli	120.0
	b	ignored		154.0	str	2 Visual Stimuli	121.0
4.229	b	correct	voc	154.0	voc	2 Visual Stimuli	122.0
1.85	b	correct	str	154.0	str	2 Visual Stimuli	123.0
2.018	b	correct	str	154.0	str	2 Visual Stimuli	124.0
3.684	b	correct	voc	154.0	voc	2 Visual Stimuli	125.0
2.896	b	correct	voc	154.0	voc	2 Visual Stimuli	126.0
2.085	b	correct	voc	154.0	voc	2 Visual Stimuli	127.0
2.031	b	wrong	voc	154.0	str	2 Visual Stimuli	128.0
1.749	b	correct	str	154.0	str	2 Visual Stimuli	141.0
1.181	b	wrong	str	154.0	voc	2 Visual Stimuli	142.0
2.501	b	correct	str	154.0	str	2 Visual Stimuli	143.0
2.7	b	correct	str	154.0	str	2 Visual Stimuli	144.0
1.456	b	wrong	str	154.0	voc	2 Visual Stimuli	145.0
3.941	b	correct	voc	154.0	voc	2 Visual Stimuli	146.0
3.429	b	correct	voc	154.0	voc	2 Visual Stimuli	147.0
2.023	b	correct	voc	154.0	voc	2 Visual Stimuli	148.0
4.289	b	correct	str	154.0	str	2 Visual Stimuli	149.0
1.382	b	correct	str	154.0	str	2 Visual Stimuli	150.0
3.077	b	correct	voc	154.0	voc	2 Visual Stimuli	154.0
2.95	b	correct	voc	154.0	voc	2 Visual Stimuli	155.0
4.217	b	correct	voc	154.0	voc	2 Visual Stimuli	156.0
2.053	b	correct	voc	154.0	voc	2 Visual Stimuli	157.0
2.246	b	correct	str	154.0	str	2 Visual Stimuli	169.0
2.298	b	wrong	str	154.0	voc	2 Visual Stimuli	170.0
3.013	b	correct	voc	154.0	voc	2 Visual Stimuli	171.0
2.179	b	correct	str	154.0	str	2 Visual Stimuli	172.0
6.214	b	correct	voc	154.0	voc	2 Visual Stimuli	182.0
5.779	b	wrong	voc	154.0	str	2 Visual Stimuli	183.0
	b	ignored		154.0	str	2 Visual Stimuli	184.0
3.783	b	correct	str	154.0	str	2 Visual Stimuli	185.0
2.998	b	wrong	voc	154.0	str	2 Visual Stimuli	186.0
2.281	b	correct	str	154.0	str	2 Visual Stimuli	187.0
5.125	b	correct	voc	154.0	voc	2 Visual Stimuli	188.0
3.523	b	correct	str	154.0	str	2 Visual Stimuli	189.0
2.821	b	correct	voc	154.0	voc	2 Visual Stimuli	190.0
1.335	b	wrong	voc	169.0	str	2 Visual Stimuli	1.0
6.657	b	correct	voc	169.0	voc	2 Visual Stimuli	2.0
2.372	b	correct	voc	169.0	voc	2 Visual Stimuli	3.0
2.166	b	wrong	voc	169.0	str	2 Visual Stimuli	4.0
1.949	b	wrong	voc	169.0	str	2 Visual Stimuli	5.0
2.005	b	wrong	voc	169.0	str	2 Visual Stimuli	6.0
2.318	b	correct	voc	169.0	voc	2 Visual Stimuli	7.0
2.572	b	correct	voc	169.0	voc	2 Visual Stimuli	8.0
4.996	b	correct	voc	169.0	voc	2 Visual Stimuli	9.0
2.018	b	correct	str	169.0	str	2 Visual Stimuli	10.0
2.93	b	wrong	voc	169.0	str	2 Visual Stimuli	11.0
2.633	b	wrong	voc	169.0	str	2 Visual Stimuli	12.0
1.497	b	wrong	voc	169.0	str	2 Visual Stimuli	13.0
1.878	b	wrong	voc	169.0	str	2 Visual Stimuli	14.0
1.964	b	correct	str	169.0	str	2 Visual Stimuli	24.0
3.533	b	correct	voc	169.0	voc	2 Visual Stimuli	25.0
3.208	b	correct	voc	169.0	voc	2 Visual Stimuli	26.0
5.228	b	correct	voc	169.0	voc	2 Visual Stimuli	27.0
1.609	b	wrong	str	169.0	voc	2 Visual Stimuli	28.0
3.247	b	correct	voc	169.0	voc	2 Visual Stimuli	38.0
2.504	b	correct	str	169.0	str	2 Visual Stimuli	39.0
2.192	b	correct	str	169.0	str	2 Visual Stimuli	40.0
1.773	b	correct	str	169.0	str	2 Visual Stimuli	41.0
4.008	b	correct	str	169.0	str	2 Visual Stimuli	42.0
1.54	b	correct	str	169.0	str	2 Visual Stimuli	43.0
3.08	b	correct	str	169.0	str	2 Visual Stimuli	44.0
1.782	b	correct	str	169.0	str	2 Visual Stimuli	45.0
1.823	b	correct	str	169.0	str	2 Visual Stimuli	46.0
4.681	b	correct	voc	169.0	voc	2 Visual Stimuli	47.0
3.082	b	correct	voc	169.0	voc	2 Visual Stimuli	48.0
3.412	b	correct	voc	169.0	voc	2 Visual Stimuli	49.0
2.203	b	wrong	voc	169.0	str	2 Visual Stimuli	50.0
4.597	b	correct	voc	169.0	voc	2 Visual Stimuli	60.0
3.621	b	correct	voc	169.0	voc	2 Visual Stimuli	61.0
1.272	b	correct	str	169.0	str	2 Visual Stimuli	62.0
3.495	b	wrong	voc	169.0	str	2 Visual Stimuli	63.0
2.695	b	wrong	voc	169.0	str	2 Visual Stimuli	64.0
1.765	b	wrong	voc	169.0	str	2 Visual Stimuli	68.0
4.491	b	correct	voc	169.0	voc	2 Visual Stimuli	69.0
2.06	b	correct	voc	169.0	voc	2 Visual Stimuli	70.0
1.92	b	correct	str	169.0	str	2 Visual Stimuli	71.0
1.822	b	correct	str	169.0	str	2 Visual Stimuli	72.0
1.99	b	correct	str	169.0	str	2 Visual Stimuli	73.0
2.769	b	wrong	str	169.0	voc	2 Visual Stimuli	74.0
2.294	b	correct	voc	169.0	voc	2 Visual Stimuli	75.0
2.054	b	correct	voc	169.0	voc	2 Visual Stimuli	76.0
2.409	b	wrong	voc	169.0	str	2 Visual Stimuli	77.0
1.862	b	correct	voc	169.0	voc	2 Visual Stimuli	95.0
2.167	b	wrong	voc	169.0	str	2 Visual Stimuli	96.0
1.598	b	correct	str	169.0	str	2 Visual Stimuli	97.0
7.221	b	wrong	voc	169.0	str	2 Visual Stimuli	98.0
2.589	b	wrong	voc	169.0	str	2 Visual Stimuli	99.0
1.638	b	correct	str	169.0	str	2 Visual Stimuli	100.0
2.503	b	correct	voc	169.0	voc	2 Visual Stimuli	101.0
1.727	b	wrong	voc	169.0	str	2 Visual Stimuli	102.0
2.483	b	correct	str	169.0	str	2 Visual Stimuli	103.0
1.429	b	correct	str	169.0	str	2 Visual Stimuli	104.0
1.982	b	correct	str	169.0	str	2 Visual Stimuli	105.0
1.989	b	correct	str	169.0	str	2 Visual Stimuli	106.0
1.797	b	correct	str	169.0	str	2 Visual Stimuli	107.0
2.617	b	wrong	voc	169.0	str	2 Visual Stimuli	108.0
2.345	b	correct	voc	169.0	voc	2 Visual Stimuli	109.0
2.627	b	correct	str	169.0	str	2 Visual Stimuli	110.0
3.297	b	correct	voc	169.0	voc	2 Visual Stimuli	111.0
1.987	b	correct	voc	169.0	voc	2 Visual Stimuli	112.0
1.708	b	correct	str	169.0	str	2 Visual Stimuli	113.0
2.727	b	correct	str	169.0	str	2 Visual Stimuli	114.0
1.653	b	wrong	voc	169.0	str	2 Visual Stimuli	115.0
2.336	b	correct	str	169.0	str	2 Visual Stimuli	116.0
2.082	b	wrong	str	169.0	voc	2 Visual Stimuli	117.0
2.117	b	wrong	str	169.0	voc	2 Visual Stimuli	129.0
1.988	b	correct	str	169.0	str	2 Visual Stimuli	130.0
2.05	b	correct	voc	169.0	voc	2 Visual Stimuli	131.0
4.414	b	correct	voc	169.0	voc	2 Visual Stimuli	132.0
1.499	b	correct	voc	169.0	voc	2 Visual Stimuli	133.0
1.627	b	correct	str	169.0	str	2 Visual Stimuli	134.0
2.723	b	correct	voc	169.0	voc	2 Visual Stimuli	135.0
2.346	b	correct	voc	169.0	voc	2 Visual Stimuli	136.0
1.789	b	correct	str	169.0	str	2 Visual Stimuli	137.0
4.757	b	wrong	voc	169.0	str	2 Visual Stimuli	138.0
2.784	b	correct	str	169.0	str	2 Visual Stimuli	139.0
3.679	b	correct	voc	169.0	voc	2 Visual Stimuli	140.0
3.948	b	correct	voc	169.0	voc	2 Visual Stimuli	141.0
1.447	b	correct	str	169.0	str	2 Visual Stimuli	142.0
1.693	b	correct	str	169.0	str	2 Visual Stimuli	143.0
	b	ignored		169.0	voc	2 Visual Stimuli	144.0
1.214	b	correct	voc	169.0	voc	2 Visual Stimuli	145.0
3.096	b	wrong	voc	169.0	str	2 Visual Stimuli	146.0
1.535	b	correct	voc	169.0	voc	2 Visual Stimuli	147.0
1.409	b	correct	voc	169.0	voc	2 Visual Stimuli	148.0
3.103	b	correct	voc	169.0	voc	2 Visual Stimuli	149.0
1.797	b	correct	str	169.0	str	2 Visual Stimuli	150.0
1.408	b	correct	voc	169.0	voc	2 Visual Stimuli	151.0
1.383	b	correct	str	169.0	str	2 Visual Stimuli	152.0
2.452	b	wrong	voc	169.0	str	2 Visual Stimuli	153.0
6.37	b	correct	voc	170.0	voc	2 Visual Stimuli	1.0
1.957	b	correct	str	170.0	str	2 Visual Stimuli	2.0
1.904	b	correct	str	170.0	str	2 Visual Stimuli	4.0
5.54	b	correct	voc	170.0	voc	2 Visual Stimuli	5.0
1.373	b	correct	str	170.0	str	2 Visual Stimuli	6.0
2.787	b	correct	str	170.0	str	2 Visual Stimuli	7.0
3.049	b	correct	voc	170.0	voc	2 Visual Stimuli	8.0
4.751	b	correct	voc	170.0	voc	2 Visual Stimuli	9.0
3.02	b	correct	voc	170.0	voc	2 Visual Stimuli	10.0
1.957	b	correct	voc	170.0	voc	2 Visual Stimuli	11.0
1.676	b	correct	str	170.0	str	2 Visual Stimuli	12.0
3.004	b	wrong	voc	170.0	str	2 Visual Stimuli	13.0
1.706	b	correct	str	170.0	str	2 Visual Stimuli	19.0
1.607	b	wrong	str	170.0	voc	2 Visual Stimuli	20.0
1.907	b	correct	str	170.0	str	2 Visual Stimuli	21.0
4.484	b	wrong	str	170.0	voc	2 Visual Stimuli	22.0
2.846	b	wrong	voc	170.0	str	2 Visual Stimuli	26.0
2.538	b	correct	str	170.0	str	2 Visual Stimuli	27.0
6.148	b	correct	voc	170.0	voc	2 Visual Stimuli	28.0
4.203	b	correct	voc	170.0	voc	2 Visual Stimuli	29.0
1.241	b	correct	str	170.0	str	2 Visual Stimuli	30.0
1.964	b	wrong	str	170.0	voc	2 Visual Stimuli	31.0
6.556	b	correct	voc	170.0	voc	2 Visual Stimuli	32.0
1.423	b	correct	str	171.0	str	2 Visual Stimuli	1.0
1.195	b	wrong	str	171.0	voc	2 Visual Stimuli	2.0
1.071	b	correct	voc	171.0	voc	2 Visual Stimuli	3.0
1.036	b	correct	str	171.0	str	2 Visual Stimuli	4.0
1.19	b	correct	str	171.0	str	2 Visual Stimuli	5.0
1.931	b	correct	voc	171.0	voc	2 Visual Stimuli	6.0
2.029	b	correct	voc	171.0	voc	2 Visual Stimuli	7.0
1.294	b	correct	str	171.0	str	2 Visual Stimuli	8.0
1.692	b	correct	str	171.0	str	2 Visual Stimuli	9.0
1.229	b	correct	str	171.0	str	2 Visual Stimuli	10.0
1.198	b	correct	str	171.0	str	2 Visual Stimuli	11.0
2.003	b	wrong	voc	171.0	str	2 Visual Stimuli	12.0
1.761	b	correct	voc	171.0	voc	2 Visual Stimuli	13.0
2.797	b	correct	voc	171.0	voc	2 Visual Stimuli	14.0
1.708	b	correct	voc	171.0	voc	2 Visual Stimuli	15.0
1.566	b	wrong	voc	171.0	str	2 Visual Stimuli	16.0
1.191	b	wrong	str	171.0	voc	2 Visual Stimuli	17.0
1.709	b	correct	voc	171.0	voc	2 Visual Stimuli	18.0
1.385	b	wrong	voc	171.0	str	2 Visual Stimuli	19.0
1.838	b	correct	voc	171.0	voc	2 Visual Stimuli	20.0
1.763	b	wrong	str	171.0	voc	2 Visual Stimuli	22.0
1.676	b	correct	str	171.0	str	2 Visual Stimuli	23.0
1.771	b	correct	str	171.0	str	2 Visual Stimuli	24.0
3.291	b	correct	voc	171.0	voc	2 Visual Stimuli	25.0
2.158	b	correct	str	171.0	str	2 Visual Stimuli	26.0
1.507	b	wrong	str	171.0	voc	2 Visual Stimuli	27.0
4.171	b	correct	voc	171.0	voc	2 Visual Stimuli	31.0
1.638	b	correct	str	171.0	str	2 Visual Stimuli	32.0
1.372	b	correct	voc	171.0	voc	2 Visual Stimuli	33.0
3.595	b	correct	voc	171.0	voc	2 Visual Stimuli	34.0
2.89	b	wrong	str	171.0	voc	2 Visual Stimuli	35.0
1.895	b	correct	voc	171.0	voc	2 Visual Stimuli	36.0
4.94	b	wrong	voc	171.0	str	2 Visual Stimuli	37.0
1.45	b	correct	str	171.0	str	2 Visual Stimuli	38.0
2.251	b	correct	voc	171.0	voc	2 Visual Stimuli	39.0
1.833	b	correct	voc	171.0	voc	2 Visual Stimuli	40.0
1.448	b	correct	str	171.0	str	2 Visual Stimuli	42.0
2.927	b	correct	voc	171.0	voc	2 Visual Stimuli	47.0
3.778	b	wrong	str	171.0	voc	2 Visual Stimuli	48.0
1.487	b	correct	str	171.0	str	2 Visual Stimuli	49.0
1.666	b	correct	str	171.0	str	2 Visual Stimuli	50.0
1.928	b	correct	str	171.0	str	2 Visual Stimuli	51.0
2.826	b	wrong	voc	171.0	str	2 Visual Stimuli	52.0
2.828	b	wrong	voc	171.0	str	2 Visual Stimuli	53.0
3.134	b	correct	voc	171.0	voc	2 Visual Stimuli	54.0
1.348	b	correct	voc	171.0	voc	2 Visual Stimuli	55.0
1.961	b	correct	str	171.0	str	2 Visual Stimuli	56.0
4.099	b	correct	voc	171.0	voc	2 Visual Stimuli	57.0
2.692	b	correct	str	171.0	str	2 Visual Stimuli	58.0
2.469	b	correct	voc	171.0	voc	2 Visual Stimuli	59.0
2.01	b	correct	str	171.0	str	2 Visual Stimuli	60.0
1.885	b	correct	str	171.0	str	2 Visual Stimuli	61.0
2.934	b	correct	voc	171.0	voc	2 Visual Stimuli	62.0
4.264	b	correct	voc	171.0	voc	2 Visual Stimuli	63.0
2.732	b	wrong	voc	171.0	str	2 Visual Stimuli	64.0
	b	ignored		171.0	str	2 Visual Stimuli	68.0
2.831	b	wrong	voc	171.0	str	2 Visual Stimuli	69.0
3.997	b	correct	voc	171.0	voc	2 Visual Stimuli	70.0
3.457	b	correct	voc	171.0	voc	2 Visual Stimuli	71.0
6.94	b	correct	voc	171.0	voc	2 Visual Stimuli	72.0
1.03	b	correct	str	171.0	str	2 Visual Stimuli	73.0
2.051	b	wrong	voc	171.0	str	2 Visual Stimuli	79.0
1.822	b	correct	voc	171.0	voc	2 Visual Stimuli	80.0
2.034	b	correct	voc	171.0	voc	2 Visual Stimuli	81.0
1.483	b	correct	str	171.0	str	2 Visual Stimuli	82.0
1.787	b	correct	str	171.0	str	2 Visual Stimuli	83.0
2.496	b	correct	voc	171.0	voc	2 Visual Stimuli	84.0
5.192	b	correct	voc	171.0	voc	2 Visual Stimuli	85.0
2.462	b	correct	voc	171.0	voc	2 Visual Stimuli	86.0
1.189	b	correct	str	171.0	str	2 Visual Stimuli	87.0
1.81	b	correct	str	171.0	str	2 Visual Stimuli	88.0
2.843	b	correct	str	171.0	str	2 Visual Stimuli	89.0
1.831	b	correct	str	171.0	str	2 Visual Stimuli	90.0
2.085	b	correct	str	171.0	str	2 Visual Stimuli	91.0
5.0	b	correct	voc	172.0	voc	2 Visual Stimuli	1.0
1.643	b	correct	str	172.0	str	2 Visual Stimuli	2.0
5.071	b	correct	voc	172.0	voc	2 Visual Stimuli	3.0
	b	ignored		172.0	str	2 Visual Stimuli	4.0
2.131	b	correct	str	172.0	str	2 Visual Stimuli	5.0
1.645	b	correct	voc	172.0	voc	2 Visual Stimuli	6.0
1.611	b	wrong	str	172.0	voc	2 Visual Stimuli	7.0
3.021	b	correct	voc	172.0	voc	2 Visual Stimuli	8.0
2.155	b	correct	voc	172.0	voc	2 Visual Stimuli	9.0
1.508	b	correct	voc	172.0	voc	2 Visual Stimuli	10.0
1.551	b	correct	str	172.0	str	2 Visual Stimuli	11.0
2.108	b	correct	str	172.0	str	2 Visual Stimuli	12.0
1.478	b	wrong	str	172.0	voc	2 Visual Stimuli	13.0
1.511	b	correct	str	172.0	str	2 Visual Stimuli	14.0
1.665	b	correct	str	172.0	str	2 Visual Stimuli	15.0
3.761	b	correct	str	172.0	str	2 Visual Stimuli	16.0
4.26	b	correct	voc	172.0	voc	2 Visual Stimuli	17.0
1.954	b	correct	str	172.0	str	2 Visual Stimuli	18.0
1.599	b	correct	voc	172.0	voc	2 Visual Stimuli	19.0
3.25	b	wrong	voc	172.0	str	2 Visual Stimuli	20.0
2.013	b	wrong	voc	172.0	str	2 Visual Stimuli	21.0
1.598	b	wrong	str	172.0	voc	2 Visual Stimuli	22.0
2.986	b	correct	voc	172.0	voc	2 Visual Stimuli	27.0
1.413	b	correct	str	172.0	str	2 Visual Stimuli	28.0
2.154	b	correct	str	172.0	str	2 Visual Stimuli	29.0
4.229	b	correct	voc	172.0	voc	2 Visual Stimuli	30.0
1.887	b	correct	str	172.0	str	2 Visual Stimuli	31.0
2.161	b	wrong	voc	172.0	str	2 Visual Stimuli	32.0
2.442	b	correct	voc	172.0	voc	2 Visual Stimuli	33.0
1.344	b	correct	str	172.0	str	2 Visual Stimuli	34.0
1.384	b	correct	str	172.0	str	2 Visual Stimuli	35.0
2.91	b	correct	voc	172.0	voc	2 Visual Stimuli	36.0
1.576	b	correct	str	172.0	str	2 Visual Stimuli	37.0
2.221	b	wrong	voc	172.0	str	2 Visual Stimuli	38.0
1.931	b	correct	str	172.0	str	2 Visual Stimuli	39.0
1.867	b	correct	voc	172.0	voc	2 Visual Stimuli	40.0
1.058	b	correct	voc	172.0	voc	2 Visual Stimuli	41.0
1.699	b	wrong	str	172.0	voc	2 Visual Stimuli	42.0
2.559	b	correct	voc	172.0	voc	2 Visual Stimuli	43.0
3.137	b	wrong	voc	172.0	str	2 Visual Stimuli	47.0
2.081	b	correct	voc	172.0	voc	2 Visual Stimuli	48.0
2.489	b	correct	str	172.0	str	2 Visual Stimuli	49.0
4.125	b	correct	voc	172.0	voc	2 Visual Stimuli	50.0
2.544	b	wrong	voc	172.0	str	2 Visual Stimuli	51.0
1.934	b	correct	voc	172.0	voc	2 Visual Stimuli	52.0
2.429	b	correct	voc	172.0	voc	2 Visual Stimuli	53.0
2.309	b	correct	str	172.0	str	2 Visual Stimuli	54.0
1.805	b	wrong	voc	172.0	str	2 Visual Stimuli	55.0
4.557	b	correct	voc	172.0	voc	2 Visual Stimuli	56.0
2.267	b	correct	str	172.0	str	2 Visual Stimuli	57.0
1.5	b	correct	str	172.0	str	2 Visual Stimuli	58.0
2.109	b	correct	str	172.0	str	2 Visual Stimuli	59.0
3.43	b	correct	str	172.0	str	2 Visual Stimuli	60.0
1.898	b	wrong	voc	172.0	str	2 Visual Stimuli	61.0
4.093	b	correct	str	172.0	str	2 Visual Stimuli	62.0
1.644	b	correct	voc	172.0	voc	2 Visual Stimuli	63.0
1.945	b	correct	str	172.0	str	2 Visual Stimuli	64.0
1.905	b	correct	str	172.0	str	2 Visual Stimuli	65.0
5.287	b	correct	voc	172.0	voc	2 Visual Stimuli	66.0
3.846	b	wrong	str	172.0	voc	2 Visual Stimuli	67.0
1.778	b	wrong	voc	172.0	str	2 Visual Stimuli	69.0
5.353	b	correct	voc	172.0	voc	2 Visual Stimuli	70.0
2.051	b	wrong	voc	172.0	str	2 Visual Stimuli	71.0
2.593	c	wrong	voc	118.0	str	2 Visual Stimuli	1.0
1.1	c	wrong	voc	118.0	str	2 Visual Stimuli	2.0
0.78	c	correct	str	118.0	str	2 Visual Stimuli	3.0
1.207	c	wrong	str	118.0	voc	2 Visual Stimuli	4.0
1.474	c	correct	voc	118.0	voc	2 Visual Stimuli	5.0
1.172	c	wrong	voc	118.0	str	2 Visual Stimuli	6.0
0.076	c	correct	str	118.0	str	2 Visual Stimuli	7.0
0.368	c	correct	voc	118.0	voc	2 Visual Stimuli	8.0
1.842	c	correct	voc	118.0	voc	2 Visual Stimuli	9.0
1.564	c	correct	voc	118.0	voc	2 Visual Stimuli	10.0
0.036	c	wrong	str	118.0	voc	2 Visual Stimuli	11.0
1.392	c	correct	voc	118.0	voc	2 Visual Stimuli	12.0
3.551	c	wrong	str	118.0	voc	2 Visual Stimuli	13.0
6.062	c	wrong	str	118.0	voc	2 Visual Stimuli	14.0
3.062	c	wrong	str	118.0	voc	2 Visual Stimuli	15.0
1.72	c	correct	voc	118.0	voc	2 Visual Stimuli	16.0
1.494	c	wrong	voc	118.0	str	2 Visual Stimuli	17.0
0.243	c	wrong	voc	118.0	str	2 Visual Stimuli	18.0
2.516	c	correct	str	118.0	str	2 Visual Stimuli	19.0
1.441	c	correct	str	118.0	str	2 Visual Stimuli	20.0
0.074	c	wrong	voc	118.0	str	2 Visual Stimuli	21.0
1.957	c	wrong	voc	118.0	str	2 Visual Stimuli	22.0
1.487	c	correct	str	118.0	str	2 Visual Stimuli	23.0
1.555	c	correct	str	118.0	str	2 Visual Stimuli	24.0
1.101	c	correct	str	118.0	str	2 Visual Stimuli	25.0
1.384	c	correct	voc	118.0	voc	2 Visual Stimuli	26.0
0.56	c	correct	str	118.0	str	2 Visual Stimuli	27.0
3.406	c	wrong	str	118.0	voc	2 Visual Stimuli	28.0
1.032	c	wrong	str	118.0	voc	2 Visual Stimuli	29.0
0.224	c	correct	voc	118.0	voc	2 Visual Stimuli	30.0
0.094	c	correct	str	118.0	str	2 Visual Stimuli	31.0
1.026	c	correct	str	118.0	str	2 Visual Stimuli	32.0
0.5	c	wrong	str	118.0	voc	2 Visual Stimuli	33.0
0.538	c	wrong	str	118.0	voc	2 Visual Stimuli	34.0
1.468	c	correct	voc	118.0	voc	2 Visual Stimuli	35.0
0.285	c	wrong	str	118.0	voc	2 Visual Stimuli	36.0
0.152	c	wrong	str	118.0	voc	2 Visual Stimuli	37.0
3.055	c	wrong	str	118.0	voc	2 Visual Stimuli	38.0
1.129	c	correct	voc	118.0	voc	2 Visual Stimuli	39.0
0.599	c	correct	str	118.0	str	2 Visual Stimuli	40.0
0.873	c	wrong	voc	118.0	str	2 Visual Stimuli	41.0
1.018	c	wrong	voc	118.0	str	2 Visual Stimuli	42.0
1.12	c	wrong	voc	118.0	str	2 Visual Stimuli	43.0
0.801	c	wrong	voc	118.0	str	2 Visual Stimuli	44.0
0.746	c	correct	str	118.0	str	2 Visual Stimuli	45.0
1.219	c	wrong	str	118.0	voc	2 Visual Stimuli	46.0
1.271	c	wrong	str	118.0	voc	2 Visual Stimuli	47.0
2.824	c	correct	voc	118.0	voc	2 Visual Stimuli	48.0
0.038	c	wrong	str	118.0	voc	2 Visual Stimuli	49.0
2.227	c	wrong	str	118.0	voc	2 Visual Stimuli	50.0
1.015	c	wrong	str	118.0	voc	2 Visual Stimuli	51.0
0.703	c	wrong	str	118.0	voc	2 Visual Stimuli	52.0
0.301	c	correct	voc	118.0	voc	2 Visual Stimuli	53.0
2.421	c	wrong	voc	118.0	str	2 Visual Stimuli	54.0
0.205	c	correct	str	118.0	str	2 Visual Stimuli	55.0
1.206	c	correct	voc	118.0	voc	2 Visual Stimuli	56.0
0.532	c	wrong	str	118.0	voc	2 Visual Stimuli	57.0
3.253	c	wrong	str	118.0	voc	2 Visual Stimuli	58.0
0.505	c	wrong	str	118.0	voc	2 Visual Stimuli	59.0
0.254	c	wrong	str	118.0	voc	2 Visual Stimuli	60.0
0.515	c	wrong	str	118.0	voc	2 Visual Stimuli	61.0
0.516	c	wrong	str	118.0	voc	2 Visual Stimuli	62.0
0.221	c	wrong	str	118.0	voc	2 Visual Stimuli	63.0
0.073	c	wrong	str	118.0	voc	2 Visual Stimuli	64.0
0.214	c	wrong	str	118.0	voc	2 Visual Stimuli	65.0
0.535	c	wrong	str	118.0	voc	2 Visual Stimuli	66.0
1.172	c	correct	voc	118.0	voc	2 Visual Stimuli	67.0
0.092	c	wrong	str	118.0	voc	2 Visual Stimuli	77.0
1.302	c	correct	voc	118.0	voc	2 Visual Stimuli	78.0
3.525	c	wrong	str	118.0	voc	2 Visual Stimuli	79.0
1.657	c	correct	voc	118.0	voc	2 Visual Stimuli	80.0
4.407	c	correct	str	118.0	str	2 Visual Stimuli	81.0
0.103	c	wrong	str	118.0	voc	2 Visual Stimuli	82.0
3.122	c	wrong	str	118.0	voc	2 Visual Stimuli	83.0
2.631	c	wrong	str	118.0	voc	2 Visual Stimuli	84.0
1.285	c	correct	voc	118.0	voc	2 Visual Stimuli	85.0
1.601	c	correct	str	118.0	str	2 Visual Stimuli	86.0
4.326	c	correct	voc	118.0	voc	2 Visual Stimuli	87.0
4.591	c	wrong	str	118.0	voc	2 Visual Stimuli	88.0
3.196	c	wrong	str	118.0	voc	2 Visual Stimuli	89.0
0.963	c	correct	voc	118.0	voc	2 Visual Stimuli	90.0
0.089	c	wrong	voc	118.0	str	2 Visual Stimuli	91.0
0.286	c	correct	str	118.0	str	2 Visual Stimuli	92.0
0.649	c	correct	str	118.0	str	2 Visual Stimuli	93.0
0.417	c	wrong	str	118.0	voc	2 Visual Stimuli	94.0
0.558	c	correct	voc	118.0	voc	2 Visual Stimuli	95.0
0.189	c	correct	voc	118.0	voc	2 Visual Stimuli	96.0
2.662	c	wrong	voc	118.0	str	2 Visual Stimuli	97.0
0.578	c	wrong	voc	118.0	str	2 Visual Stimuli	98.0
2.62	c	correct	str	118.0	str	2 Visual Stimuli	99.0
0.72	c	correct	str	118.0	str	2 Visual Stimuli	100.0
0.693	c	wrong	str	118.0	voc	2 Visual Stimuli	101.0
0.946	c	correct	voc	118.0	voc	2 Visual Stimuli	102.0
0.556	c	wrong	str	118.0	voc	2 Visual Stimuli	103.0
0.037	c	correct	voc	118.0	voc	2 Visual Stimuli	104.0
0.54	c	wrong	voc	118.0	str	2 Visual Stimuli	105.0
1.951	c	correct	str	118.0	str	2 Visual Stimuli	106.0
0.201	c	wrong	str	118.0	voc	2 Visual Stimuli	107.0
1.241	c	correct	voc	118.0	voc	2 Visual Stimuli	108.0
0.906	c	correct	voc	118.0	voc	2 Visual Stimuli	109.0
0.779	c	wrong	voc	118.0	str	2 Visual Stimuli	110.0
0.48	c	wrong	voc	118.0	str	2 Visual Stimuli	111.0
1.487	c	correct	str	118.0	str	2 Visual Stimuli	112.0
3.13	c	wrong	str	118.0	voc	2 Visual Stimuli	113.0
1.112	c	correct	voc	118.0	voc	2 Visual Stimuli	114.0
1.561	c	wrong	voc	118.0	str	2 Visual Stimuli	115.0
2.927	c	wrong	voc	118.0	str	2 Visual Stimuli	120.0
0.054	c	wrong	voc	118.0	str	2 Visual Stimuli	121.0
	c	ignored		118.0	str	2 Visual Stimuli	125.0
	c	ignored		118.0	str	2 Visual Stimuli	126.0
0.517	c	wrong	voc	119.0	str	2 Visual Stimuli	1.0
1.148	c	wrong	voc	119.0	str	2 Visual Stimuli	2.0
1.085	c	wrong	str	119.0	voc	2 Visual Stimuli	55.0
0.605	c	correct	voc	119.0	voc	2 Visual Stimuli	56.0
1.027	c	wrong	voc	119.0	str	2 Visual Stimuli	57.0
1.062	c	correct	str	119.0	str	2 Visual Stimuli	58.0
0.922	c	correct	voc	119.0	voc	2 Visual Stimuli	59.0
0.763	c	correct	str	119.0	str	2 Visual Stimuli	60.0
0.702	c	wrong	str	119.0	voc	2 Visual Stimuli	61.0
0.637	c	correct	voc	119.0	voc	2 Visual Stimuli	62.0
0.078	c	correct	str	119.0	str	2 Visual Stimuli	63.0
1.535	c	correct	str	119.0	str	2 Visual Stimuli	64.0
1.909	c	correct	str	119.0	str	2 Visual Stimuli	137.0
1.33	c	wrong	str	119.0	voc	2 Visual Stimuli	138.0
0.802	c	wrong	str	119.0	voc	2 Visual Stimuli	139.0
1.103	c	wrong	str	119.0	voc	2 Visual Stimuli	140.0
1.926	c	correct	voc	119.0	voc	2 Visual Stimuli	141.0
0.492	c	wrong	str	119.0	voc	2 Visual Stimuli	142.0
0.2	c	wrong	str	119.0	voc	2 Visual Stimuli	143.0
2.496	c	correct	voc	119.0	voc	2 Visual Stimuli	144.0
0.904	c	correct	str	119.0	str	2 Visual Stimuli	145.0
0.243	c	wrong	voc	119.0	str	2 Visual Stimuli	146.0
0.35	c	wrong	voc	119.0	str	2 Visual Stimuli	147.0
0.122	c	wrong	voc	119.0	str	2 Visual Stimuli	148.0
0.347	c	wrong	voc	119.0	str	2 Visual Stimuli	149.0
2.015	c	correct	str	119.0	str	2 Visual Stimuli	183.0
0.932	c	wrong	voc	119.0	str	2 Visual Stimuli	184.0
1.97	c	correct	str	119.0	str	2 Visual Stimuli	185.0
0.303	c	correct	str	119.0	str	2 Visual Stimuli	186.0
0.571	c	wrong	str	119.0	voc	2 Visual Stimuli	187.0
0.638	c	correct	voc	119.0	voc	2 Visual Stimuli	188.0
0.752	c	correct	voc	119.0	voc	2 Visual Stimuli	189.0
0.904	c	wrong	str	119.0	voc	2 Visual Stimuli	190.0
0.332	c	wrong	str	119.0	voc	2 Visual Stimuli	191.0
0.139	c	correct	voc	119.0	voc	2 Visual Stimuli	192.0
0.141	c	wrong	str	119.0	voc	2 Visual Stimuli	193.0
1.289	c	correct	voc	119.0	voc	2 Visual Stimuli	194.0
1.19	c	wrong	str	119.0	voc	2 Visual Stimuli	195.0
0.112	c	correct	voc	119.0	voc	2 Visual Stimuli	196.0
1.909	c	correct	str	119.0	str	2 Visual Stimuli	197.0
0.205	c	wrong	voc	119.0	str	2 Visual Stimuli	198.0
1.751	c	correct	str	119.0	str	2 Visual Stimuli	199.0
1.016	c	wrong	voc	119.0	str	2 Visual Stimuli	200.0
1.38	c	wrong	voc	119.0	str	2 Visual Stimuli	201.0
0.734	c	wrong	voc	119.0	str	2 Visual Stimuli	202.0
0.765	c	wrong	voc	119.0	str	2 Visual Stimuli	203.0
0.602	c	correct	str	119.0	str	2 Visual Stimuli	204.0
2.799	c	wrong	str	119.0	voc	2 Visual Stimuli	205.0
0.419	c	correct	voc	119.0	voc	2 Visual Stimuli	206.0
1.36	c	wrong	str	119.0	voc	2 Visual Stimuli	207.0
1.433	c	correct	voc	119.0	voc	2 Visual Stimuli	208.0
0.276	c	correct	str	119.0	str	2 Visual Stimuli	209.0
0.308	c	wrong	voc	119.0	str	2 Visual Stimuli	210.0
1.705	c	correct	str	119.0	str	2 Visual Stimuli	211.0
1.821	c	correct	str	119.0	str	2 Visual Stimuli	212.0
0.577	c	correct	voc	119.0	voc	2 Visual Stimuli	213.0
1.229	c	correct	voc	119.0	voc	2 Visual Stimuli	214.0
0.614	c	wrong	str	119.0	voc	2 Visual Stimuli	215.0
0.566	c	wrong	str	119.0	voc	2 Visual Stimuli	216.0
1.02	c	correct	voc	119.0	voc	2 Visual Stimuli	217.0
1.507	c	wrong	voc	119.0	str	2 Visual Stimuli	218.0
3.903	c	correct	str	119.0	str	2 Visual Stimuli	219.0
0.601	c	correct	str	119.0	str	2 Visual Stimuli	220.0
0.277	c	wrong	str	119.0	voc	2 Visual Stimuli	221.0
2.083	c	correct	voc	119.0	voc	2 Visual Stimuli	78.0
0.516	c	wrong	str	119.0	voc	2 Visual Stimuli	79.0
2.276	c	wrong	str	119.0	voc	2 Visual Stimuli	80.0
0.159	c	correct	voc	119.0	voc	2 Visual Stimuli	81.0
1.913	c	wrong	str	119.0	voc	2 Visual Stimuli	90.0
0.986	c	wrong	str	119.0	voc	2 Visual Stimuli	91.0
1.841	c	wrong	str	119.0	voc	2 Visual Stimuli	92.0
1.286	c	wrong	str	119.0	voc	2 Visual Stimuli	93.0
1.552	c	correct	voc	119.0	voc	2 Visual Stimuli	94.0
1.828	c	correct	str	119.0	str	2 Visual Stimuli	95.0
0.837	c	wrong	voc	119.0	str	2 Visual Stimuli	96.0
0.752	c	correct	str	119.0	str	2 Visual Stimuli	97.0
0.427	c	wrong	voc	119.0	str	2 Visual Stimuli	98.0
0.852	c	correct	str	119.0	str	2 Visual Stimuli	99.0
1.034	c	wrong	str	119.0	voc	2 Visual Stimuli	100.0
1.881	c	wrong	str	119.0	voc	2 Visual Stimuli	101.0
1.382	c	correct	voc	119.0	voc	2 Visual Stimuli	102.0
0.128	c	correct	voc	119.0	voc	2 Visual Stimuli	103.0
0.581	c	correct	str	119.0	str	2 Visual Stimuli	104.0
	c	ignored		119.0	str	2 Visual Stimuli	105.0
1.117	c	correct	str	119.0	str	2 Visual Stimuli	106.0
1.245	c	wrong	voc	119.0	str	2 Visual Stimuli	107.0
0.361	c	wrong	voc	120.0	str	2 Visual Stimuli	193.0
3.022	c	correct	str	120.0	str	2 Visual Stimuli	194.0
0.851	c	wrong	str	120.0	voc	2 Visual Stimuli	195.0
1.996	c	wrong	str	120.0	voc	2 Visual Stimuli	196.0
1.596	c	wrong	str	120.0	voc	2 Visual Stimuli	197.0
0.757	c	wrong	str	120.0	voc	2 Visual Stimuli	198.0
2.437	c	wrong	str	120.0	voc	2 Visual Stimuli	199.0
1.094	c	wrong	str	120.0	voc	2 Visual Stimuli	200.0
2.416	c	wrong	str	120.0	voc	2 Visual Stimuli	201.0
1.903	c	wrong	str	120.0	voc	2 Visual Stimuli	202.0
0.869	c	wrong	str	120.0	voc	2 Visual Stimuli	203.0
2.504	c	correct	voc	120.0	voc	2 Visual Stimuli	204.0
0.887	c	correct	str	120.0	str	2 Visual Stimuli	215.0
1.158	c	wrong	voc	120.0	str	2 Visual Stimuli	216.0
2.606	c	correct	str	120.0	str	2 Visual Stimuli	217.0
0.279	c	correct	voc	120.0	voc	2 Visual Stimuli	218.0
1.651	c	correct	str	120.0	str	2 Visual Stimuli	219.0
3.229	c	correct	str	120.0	str	2 Visual Stimuli	220.0
5.296	c	wrong	str	120.0	voc	2 Visual Stimuli	221.0
0.197	c	wrong	str	120.0	voc	2 Visual Stimuli	222.0
1.69	c	correct	voc	120.0	voc	2 Visual Stimuli	223.0
3.556	c	wrong	voc	120.0	str	2 Visual Stimuli	224.0
0.963	c	wrong	voc	120.0	str	2 Visual Stimuli	225.0
1.297	c	correct	str	120.0	str	2 Visual Stimuli	226.0
2.525	c	correct	voc	120.0	voc	2 Visual Stimuli	227.0
0.447	c	wrong	str	120.0	voc	2 Visual Stimuli	228.0
0.675	c	wrong	str	120.0	voc	2 Visual Stimuli	229.0
1.074	c	correct	voc	120.0	voc	2 Visual Stimuli	230.0
0.916	c	wrong	voc	120.0	str	2 Visual Stimuli	231.0
1.473	c	correct	str	120.0	str	2 Visual Stimuli	232.0
1.055	c	correct	str	120.0	str	2 Visual Stimuli	233.0
1.675	c	correct	voc	120.0	voc	2 Visual Stimuli	234.0
0.265	c	correct	voc	120.0	voc	2 Visual Stimuli	235.0
1.134	c	wrong	voc	120.0	str	2 Visual Stimuli	236.0
1.62	c	wrong	voc	120.0	str	2 Visual Stimuli	237.0
1.09	c	correct	str	120.0	str	2 Visual Stimuli	238.0
0.808	c	wrong	voc	120.0	str	2 Visual Stimuli	239.0
0.303	c	wrong	voc	120.0	str	2 Visual Stimuli	240.0
2.273	c	correct	str	120.0	str	2 Visual Stimuli	241.0
1.804	c	wrong	str	120.0	voc	2 Visual Stimuli	242.0
1.09	c	wrong	str	120.0	voc	2 Visual Stimuli	243.0
1.531	c	correct	voc	120.0	voc	2 Visual Stimuli	244.0
0.413	c	wrong	voc	120.0	str	2 Visual Stimuli	245.0
0.86	c	correct	str	120.0	str	2 Visual Stimuli	246.0
1.025	c	correct	voc	120.0	voc	2 Visual Stimuli	247.0
0.212	c	wrong	str	120.0	voc	2 Visual Stimuli	248.0
1.524	c	wrong	str	120.0	voc	2 Visual Stimuli	249.0
1.431	c	wrong	str	120.0	voc	2 Visual Stimuli	250.0
0.171	c	correct	voc	120.0	voc	2 Visual Stimuli	251.0
1.234	c	correct	str	120.0	str	2 Visual Stimuli	252.0
1.257	c	correct	voc	120.0	voc	2 Visual Stimuli	253.0
0.674	c	correct	voc	120.0	voc	2 Visual Stimuli	254.0
0.962	c	wrong	voc	120.0	str	2 Visual Stimuli	255.0
0.785	c	wrong	voc	120.0	str	2 Visual Stimuli	256.0
1.397	c	correct	str	120.0	str	2 Visual Stimuli	257.0
2.129	c	correct	str	120.0	str	2 Visual Stimuli	258.0
0.113	c	correct	voc	120.0	voc	2 Visual Stimuli	259.0
1.069	c	wrong	voc	120.0	str	2 Visual Stimuli	260.0
2.119	c	wrong	voc	120.0	str	2 Visual Stimuli	261.0
1.825	c	wrong	voc	120.0	str	2 Visual Stimuli	262.0
1.384	c	wrong	voc	120.0	str	2 Visual Stimuli	263.0
1.235	c	wrong	voc	120.0	str	2 Visual Stimuli	264.0
2.795	c	correct	str	120.0	str	2 Visual Stimuli	265.0
2.173	c	wrong	str	120.0	voc	2 Visual Stimuli	266.0
0.198	c	wrong	str	120.0	voc	2 Visual Stimuli	267.0
4.445	c	wrong	str	120.0	voc	2 Visual Stimuli	268.0
0.491	c	wrong	str	120.0	voc	2 Visual Stimuli	269.0
0.588	c	correct	voc	120.0	voc	2 Visual Stimuli	270.0
0.945	c	correct	str	120.0	str	2 Visual Stimuli	303.0
1.959	c	wrong	voc	120.0	str	2 Visual Stimuli	304.0
2.156	c	correct	str	120.0	str	2 Visual Stimuli	305.0
0.247	c	correct	str	120.0	str	2 Visual Stimuli	306.0
1.438	c	correct	voc	120.0	voc	2 Visual Stimuli	326.0
	c	ignored		120.0	voc	2 Visual Stimuli	340.0
1.005	c	correct	str	121.0	str	2 Visual Stimuli	3.0
2.102	c	wrong	str	121.0	voc	2 Visual Stimuli	4.0
1.772	c	correct	voc	121.0	voc	2 Visual Stimuli	5.0
1.911	c	correct	voc	121.0	voc	2 Visual Stimuli	6.0
4.453	c	correct	str	121.0	str	2 Visual Stimuli	7.0
1.236	c	correct	str	121.0	str	2 Visual Stimuli	8.0
0.768	c	correct	voc	121.0	voc	2 Visual Stimuli	9.0
0.583	c	wrong	str	121.0	voc	2 Visual Stimuli	10.0
0.769	c	correct	voc	121.0	voc	2 Visual Stimuli	11.0
0.58	c	wrong	voc	121.0	str	2 Visual Stimuli	14.0
0.73	c	correct	str	121.0	str	2 Visual Stimuli	15.0
0.527	c	correct	str	121.0	str	2 Visual Stimuli	16.0
0.254	c	wrong	str	121.0	voc	2 Visual Stimuli	17.0
0.368	c	wrong	str	121.0	voc	2 Visual Stimuli	18.0
1.192	c	wrong	str	121.0	voc	2 Visual Stimuli	20.0
0.035	c	wrong	str	121.0	voc	2 Visual Stimuli	21.0
0.669	c	correct	voc	121.0	voc	2 Visual Stimuli	25.0
2.858	c	correct	voc	121.0	voc	2 Visual Stimuli	26.0
0.958	c	wrong	voc	121.0	str	2 Visual Stimuli	27.0
1.372	c	correct	str	121.0	str	2 Visual Stimuli	28.0
1.089	c	wrong	voc	121.0	str	2 Visual Stimuli	29.0
0.628	c	correct	str	121.0	str	2 Visual Stimuli	30.0
0.532	c	correct	voc	121.0	voc	2 Visual Stimuli	31.0
1.883	c	wrong	str	121.0	voc	2 Visual Stimuli	32.0
0.645	c	wrong	str	121.0	voc	2 Visual Stimuli	33.0
0.769	c	wrong	str	121.0	voc	2 Visual Stimuli	34.0
0.577	c	wrong	str	121.0	voc	2 Visual Stimuli	35.0
1.743	c	wrong	str	121.0	voc	2 Visual Stimuli	36.0
0.541	c	wrong	str	121.0	voc	2 Visual Stimuli	37.0
0.113	c	correct	voc	121.0	voc	2 Visual Stimuli	38.0
1.189	c	wrong	voc	121.0	str	2 Visual Stimuli	39.0
0.661	c	wrong	voc	121.0	str	2 Visual Stimuli	40.0
0.996	c	wrong	voc	121.0	str	2 Visual Stimuli	41.0
0.866	c	wrong	voc	121.0	str	2 Visual Stimuli	42.0
0.046	c	correct	str	121.0	str	2 Visual Stimuli	43.0
1.095	c	correct	voc	121.0	voc	2 Visual Stimuli	54.0
1.319	c	wrong	str	121.0	voc	2 Visual Stimuli	55.0
0.724	c	wrong	str	121.0	voc	2 Visual Stimuli	56.0
0.268	c	correct	voc	121.0	voc	2 Visual Stimuli	57.0
1.049	c	correct	voc	121.0	voc	2 Visual Stimuli	58.0
0.161	c	wrong	voc	121.0	str	2 Visual Stimuli	59.0
0.97	c	correct	str	121.0	str	2 Visual Stimuli	60.0
0.295	c	wrong	voc	121.0	str	2 Visual Stimuli	61.0
1.081	c	wrong	voc	121.0	str	2 Visual Stimuli	62.0
0.617	c	wrong	voc	121.0	str	2 Visual Stimuli	63.0
0.959	c	wrong	voc	121.0	str	2 Visual Stimuli	64.0
0.58	c	correct	str	121.0	str	2 Visual Stimuli	65.0
0.149	c	correct	voc	121.0	voc	2 Visual Stimuli	66.0
1.125	c	correct	voc	121.0	voc	2 Visual Stimuli	67.0
1.822	c	wrong	voc	121.0	str	2 Visual Stimuli	68.0
0.036	c	correct	str	121.0	str	2 Visual Stimuli	69.0
0.101	c	correct	str	121.0	str	2 Visual Stimuli	70.0
0.683	c	wrong	str	121.0	voc	2 Visual Stimuli	71.0
1.334	c	wrong	str	121.0	voc	2 Visual Stimuli	72.0
1.13	c	wrong	str	121.0	voc	2 Visual Stimuli	73.0
1.424	c	correct	voc	121.0	voc	2 Visual Stimuli	74.0
0.255	c	correct	voc	121.0	voc	2 Visual Stimuli	75.0
1.477	c	wrong	str	121.0	voc	2 Visual Stimuli	76.0
1.041	c	wrong	str	121.0	voc	2 Visual Stimuli	77.0
0.45	c	wrong	str	121.0	voc	2 Visual Stimuli	78.0
0.511	c	correct	voc	121.0	voc	2 Visual Stimuli	79.0
0.101	c	wrong	voc	121.0	str	2 Visual Stimuli	80.0
0.751	c	correct	str	121.0	str	2 Visual Stimuli	81.0
0.439	c	correct	voc	121.0	voc	2 Visual Stimuli	82.0
0.705	c	wrong	voc	121.0	str	2 Visual Stimuli	83.0
0.419	c	correct	str	121.0	str	2 Visual Stimuli	84.0
0.548	c	correct	str	121.0	str	2 Visual Stimuli	85.0
1.073	c	correct	str	121.0	str	2 Visual Stimuli	86.0
3.183	c	wrong	voc	121.0	str	2 Visual Stimuli	87.0
0.659	c	correct	str	121.0	str	2 Visual Stimuli	88.0
0.176	c	correct	voc	121.0	voc	2 Visual Stimuli	89.0
1.064	c	correct	voc	121.0	voc	2 Visual Stimuli	90.0
0.676	c	wrong	voc	121.0	str	2 Visual Stimuli	91.0
1.56	c	correct	str	121.0	str	2 Visual Stimuli	92.0
1.27	c	wrong	str	121.0	voc	2 Visual Stimuli	93.0
1.827	c	wrong	str	121.0	voc	2 Visual Stimuli	94.0
0.485	c	wrong	str	121.0	voc	2 Visual Stimuli	95.0
0.746	c	wrong	str	121.0	voc	2 Visual Stimuli	96.0
0.169	c	correct	voc	121.0	voc	2 Visual Stimuli	97.0
0.934	c	correct	voc	121.0	voc	2 Visual Stimuli	98.0
1.284	c	wrong	voc	121.0	str	2 Visual Stimuli	99.0
1.243	c	wrong	voc	121.0	str	2 Visual Stimuli	100.0
0.862	c	correct	str	121.0	str	2 Visual Stimuli	101.0
0.792	c	correct	voc	121.0	voc	2 Visual Stimuli	102.0
1.477	c	correct	voc	121.0	voc	2 Visual Stimuli	103.0
1.101	c	correct	str	121.0	str	2 Visual Stimuli	104.0
1.409	c	wrong	str	121.0	voc	2 Visual Stimuli	105.0
1.1	c	wrong	str	121.0	voc	2 Visual Stimuli	106.0
0.671	c	wrong	str	121.0	voc	2 Visual Stimuli	107.0
0.697	c	wrong	str	121.0	voc	2 Visual Stimuli	108.0
0.853	c	correct	voc	121.0	voc	2 Visual Stimuli	109.0
0.561	c	wrong	voc	121.0	str	2 Visual Stimuli	110.0
0.945	c	correct	str	121.0	str	2 Visual Stimuli	111.0
1.001	c	wrong	str	121.0	voc	2 Visual Stimuli	112.0
0.808	c	wrong	str	121.0	voc	2 Visual Stimuli	113.0
0.056	c	correct	voc	121.0	voc	2 Visual Stimuli	114.0
1.093	c	correct	str	121.0	str	2 Visual Stimuli	115.0
0.257	c	wrong	voc	121.0	str	2 Visual Stimuli	116.0
1.205	c	correct	str	121.0	str	2 Visual Stimuli	117.0
2.374	c	wrong	voc	121.0	str	2 Visual Stimuli	118.0
0.717	c	correct	str	121.0	str	2 Visual Stimuli	119.0
0.544	c	wrong	str	121.0	voc	2 Visual Stimuli	120.0
0.205	c	correct	voc	121.0	voc	2 Visual Stimuli	121.0
1.168	c	wrong	voc	121.0	str	2 Visual Stimuli	122.0
1.016	c	wrong	voc	121.0	str	2 Visual Stimuli	123.0
0.76	c	wrong	voc	121.0	str	2 Visual Stimuli	124.0
1.092	c	wrong	voc	121.0	str	2 Visual Stimuli	125.0
1.151	c	correct	str	121.0	str	2 Visual Stimuli	126.0
0.293	c	wrong	str	121.0	voc	2 Visual Stimuli	127.0
1.411	c	correct	voc	121.0	voc	2 Visual Stimuli	128.0
0.24	c	correct	str	121.0	str	2 Visual Stimuli	129.0
0.649	c	wrong	str	121.0	voc	2 Visual Stimuli	130.0
0.379	c	correct	voc	121.0	voc	2 Visual Stimuli	131.0
0.438	c	correct	voc	121.0	voc	2 Visual Stimuli	132.0
1.404	c	wrong	str	121.0	voc	2 Visual Stimuli	133.0
0.181	c	correct	voc	121.0	voc	2 Visual Stimuli	134.0
0.122	c	wrong	voc	121.0	str	2 Visual Stimuli	135.0
0.979	c	correct	str	121.0	str	2 Visual Stimuli	136.0
0.142	c	correct	voc	121.0	voc	2 Visual Stimuli	137.0
0.744	c	correct	str	121.0	str	2 Visual Stimuli	138.0
1.092	c	wrong	str	121.0	voc	2 Visual Stimuli	139.0
0.56	c	wrong	str	121.0	voc	2 Visual Stimuli	140.0
1.029	c	wrong	str	121.0	voc	2 Visual Stimuli	141.0
1.496	c	wrong	str	121.0	voc	2 Visual Stimuli	142.0
0.693	c	wrong	str	121.0	voc	2 Visual Stimuli	143.0
0.71	c	wrong	str	121.0	voc	2 Visual Stimuli	144.0
6.093	c	wrong	str	121.0	voc	2 Visual Stimuli	145.0
3.039	c	correct	voc	121.0	voc	2 Visual Stimuli	146.0
0.091	c	correct	str	121.0	str	2 Visual Stimuli	147.0
1.35	c	correct	str	121.0	str	2 Visual Stimuli	148.0
0.074	c	correct	str	121.0	str	2 Visual Stimuli	149.0
1.749	c	correct	voc	121.0	voc	2 Visual Stimuli	150.0
1.973	c	correct	str	121.0	str	2 Visual Stimuli	151.0
0.799	c	correct	voc	121.0	voc	2 Visual Stimuli	152.0
0.765	c	wrong	str	121.0	voc	2 Visual Stimuli	153.0
0.689	c	wrong	str	121.0	voc	2 Visual Stimuli	167.0
0.286	c	correct	voc	121.0	voc	2 Visual Stimuli	168.0
2.425	c	correct	voc	121.0	voc	2 Visual Stimuli	169.0
0.173	c	wrong	voc	121.0	str	2 Visual Stimuli	170.0
0.405	c	correct	str	121.0	str	2 Visual Stimuli	171.0
0.071	c	correct	str	121.0	str	2 Visual Stimuli	172.0
0.069	c	correct	voc	121.0	voc	2 Visual Stimuli	173.0
2.948	c	correct	str	121.0	str	2 Visual Stimuli	174.0
0.235	c	correct	voc	121.0	voc	2 Visual Stimuli	175.0
1.394	c	wrong	voc	121.0	str	2 Visual Stimuli	176.0
2.311	c	correct	voc	121.0	voc	2 Visual Stimuli	189.0
1.352	c	wrong	str	121.0	voc	2 Visual Stimuli	190.0
1.702	c	correct	voc	121.0	voc	2 Visual Stimuli	191.0
0.116	c	correct	str	121.0	str	2 Visual Stimuli	192.0
0.674	c	correct	voc	121.0	voc	2 Visual Stimuli	193.0
1.189	c	wrong	voc	121.0	str	2 Visual Stimuli	194.0
0.223	c	correct	str	121.0	str	2 Visual Stimuli	195.0
2.63	c	wrong	voc	121.0	str	2 Visual Stimuli	196.0
1.25	c	wrong	voc	121.0	str	2 Visual Stimuli	197.0
0.354	c	correct	str	121.0	str	2 Visual Stimuli	198.0
0.752	c	wrong	str	121.0	voc	2 Visual Stimuli	199.0
2.175	c	wrong	str	121.0	voc	2 Visual Stimuli	203.0
1.208	c	wrong	str	121.0	voc	2 Visual Stimuli	204.0
0.839	c	wrong	str	121.0	voc	2 Visual Stimuli	205.0
0.769	c	wrong	str	121.0	voc	2 Visual Stimuli	206.0
0.541	c	correct	voc	121.0	voc	2 Visual Stimuli	207.0
0.792	c	correct	voc	121.0	voc	2 Visual Stimuli	208.0
0.169	c	correct	voc	121.0	voc	2 Visual Stimuli	209.0
1.487	c	wrong	str	121.0	voc	2 Visual Stimuli	210.0
0.896	c	wrong	str	121.0	voc	2 Visual Stimuli	211.0
1.304	c	wrong	str	121.0	voc	2 Visual Stimuli	212.0
1.359	c	wrong	str	121.0	voc	2 Visual Stimuli	213.0
0.111	c	correct	voc	121.0	voc	2 Visual Stimuli	214.0
0.788	c	wrong	voc	121.0	str	2 Visual Stimuli	215.0
0.89	c	wrong	voc	121.0	str	2 Visual Stimuli	216.0
0.699	c	correct	str	121.0	str	2 Visual Stimuli	217.0
0.993	c	correct	str	121.0	str	2 Visual Stimuli	218.0
1.208	c	correct	str	121.0	str	2 Visual Stimuli	219.0
1.95	c	wrong	voc	121.0	str	2 Visual Stimuli	220.0
1.026	c	correct	str	122.0	str	2 Visual Stimuli	25.0
0.628	c	wrong	voc	122.0	str	2 Visual Stimuli	26.0
4.088	c	correct	str	122.0	str	2 Visual Stimuli	27.0
0.393	c	correct	str	122.0	str	2 Visual Stimuli	28.0
0.309	c	correct	str	122.0	str	2 Visual Stimuli	29.0
0.87	c	wrong	str	122.0	voc	2 Visual Stimuli	30.0
1.011	c	wrong	str	122.0	voc	2 Visual Stimuli	31.0
0.331	c	wrong	str	122.0	voc	2 Visual Stimuli	32.0
0.962	c	wrong	str	122.0	voc	2 Visual Stimuli	33.0
0.821	c	wrong	str	122.0	voc	2 Visual Stimuli	34.0
4.491	c	correct	voc	122.0	voc	2 Visual Stimuli	35.0
0.568	c	wrong	voc	122.0	str	2 Visual Stimuli	36.0
1.768	c	correct	str	122.0	str	2 Visual Stimuli	37.0
0.615	c	correct	voc	122.0	voc	2 Visual Stimuli	38.0
1.145	c	correct	voc	122.0	voc	2 Visual Stimuli	39.0
0.823	c	wrong	str	122.0	voc	2 Visual Stimuli	42.0
0.393	c	correct	voc	122.0	voc	2 Visual Stimuli	43.0
1.07	c	wrong	str	122.0	voc	2 Visual Stimuli	44.0
0.391	c	wrong	str	122.0	voc	2 Visual Stimuli	45.0
1.262	c	wrong	str	122.0	voc	2 Visual Stimuli	46.0
0.762	c	correct	voc	122.0	voc	2 Visual Stimuli	47.0
1.187	c	wrong	voc	122.0	str	2 Visual Stimuli	48.0
1.243	c	wrong	voc	122.0	str	2 Visual Stimuli	49.0
0.801	c	wrong	voc	122.0	str	2 Visual Stimuli	50.0
1.166	c	wrong	voc	122.0	str	2 Visual Stimuli	51.0
1.717	c	wrong	voc	122.0	str	2 Visual Stimuli	52.0
0.98	c	wrong	voc	122.0	str	2 Visual Stimuli	53.0
1.511	c	wrong	voc	122.0	str	2 Visual Stimuli	54.0
0.528	c	correct	str	122.0	str	2 Visual Stimuli	55.0
0.723	c	correct	str	122.0	str	2 Visual Stimuli	65.0
0.799	c	correct	str	122.0	str	2 Visual Stimuli	66.0
1.3	c	wrong	voc	122.0	str	2 Visual Stimuli	67.0
1.293	c	wrong	voc	122.0	str	2 Visual Stimuli	68.0
1.503	c	wrong	voc	122.0	str	2 Visual Stimuli	69.0
5.807	c	wrong	voc	122.0	str	2 Visual Stimuli	70.0
2.151	c	wrong	voc	122.0	str	2 Visual Stimuli	71.0
2.69	c	wrong	voc	122.0	str	2 Visual Stimuli	72.0
0.245	c	correct	str	122.0	str	2 Visual Stimuli	73.0
1.346	c	correct	str	122.0	str	2 Visual Stimuli	74.0
1.491	c	wrong	voc	122.0	str	2 Visual Stimuli	75.0
1.861	c	wrong	voc	122.0	str	2 Visual Stimuli	76.0
1.31	c	correct	str	122.0	str	2 Visual Stimuli	77.0
0.851	c	correct	str	122.0	str	2 Visual Stimuli	78.0
2.321	c	correct	voc	122.0	voc	2 Visual Stimuli	79.0
1.569	c	wrong	voc	122.0	str	2 Visual Stimuli	80.0
1.611	c	wrong	voc	122.0	str	2 Visual Stimuli	81.0
2.128	c	wrong	voc	122.0	str	2 Visual Stimuli	83.0
1.681	c	wrong	voc	122.0	str	2 Visual Stimuli	84.0
2.609	c	correct	str	122.0	str	2 Visual Stimuli	85.0
1.549	c	wrong	str	122.0	voc	2 Visual Stimuli	86.0
3.196	c	correct	voc	122.0	voc	2 Visual Stimuli	87.0
0.2	c	correct	voc	122.0	voc	2 Visual Stimuli	88.0
1.043	c	correct	voc	122.0	voc	2 Visual Stimuli	89.0
0.085	c	correct	voc	122.0	voc	2 Visual Stimuli	90.0
3.45	c	wrong	voc	122.0	str	2 Visual Stimuli	91.0
1.141	c	correct	str	122.0	str	2 Visual Stimuli	92.0
1.74	c	correct	voc	122.0	voc	2 Visual Stimuli	93.0
1.294	c	wrong	voc	122.0	str	2 Visual Stimuli	94.0
2.285	c	wrong	voc	122.0	str	2 Visual Stimuli	95.0
1.141	c	wrong	voc	122.0	str	2 Visual Stimuli	96.0
1.378	c	wrong	voc	122.0	str	2 Visual Stimuli	97.0
0.9	c	wrong	voc	122.0	str	2 Visual Stimuli	98.0
0.943	c	wrong	voc	122.0	str	2 Visual Stimuli	99.0
0.714	c	correct	str	122.0	str	2 Visual Stimuli	100.0
2.66	c	correct	str	122.0	str	2 Visual Stimuli	101.0
1.277	c	wrong	str	122.0	voc	2 Visual Stimuli	102.0
0.698	c	wrong	str	122.0	voc	2 Visual Stimuli	103.0
1.717	c	wrong	str	122.0	voc	2 Visual Stimuli	105.0
0.883	c	wrong	str	122.0	voc	2 Visual Stimuli	106.0
1.603	c	wrong	str	122.0	voc	2 Visual Stimuli	107.0
0.987	c	wrong	str	122.0	voc	2 Visual Stimuli	108.0
1.67	c	wrong	str	122.0	voc	2 Visual Stimuli	109.0
0.758	c	wrong	str	122.0	voc	2 Visual Stimuli	110.0
0.741	c	wrong	str	122.0	voc	2 Visual Stimuli	111.0
0.739	c	wrong	str	122.0	voc	2 Visual Stimuli	112.0
0.115	c	correct	voc	122.0	voc	2 Visual Stimuli	113.0
3.71	d	wrong	str	103.0	voc	2 Visual Stimuli	19.0
1.99	d	correct	str	103.0	str	2 Visual Stimuli	20.0
2.193	d	correct	str	103.0	str	2 Visual Stimuli	21.0
0.909	d	correct	str	103.0	str	2 Visual Stimuli	22.0
2.595	d	correct	voc	103.0	voc	2 Visual Stimuli	23.0
1.919	d	correct	str	103.0	str	2 Visual Stimuli	24.0
1.754	d	correct	voc	103.0	voc	2 Visual Stimuli	25.0
4.463	d	correct	voc	103.0	voc	2 Visual Stimuli	26.0
1.543	d	correct	voc	103.0	voc	2 Visual Stimuli	27.0
2.483	d	correct	str	103.0	str	2 Visual Stimuli	28.0
1.392	d	correct	str	103.0	str	2 Visual Stimuli	29.0
0.837	d	correct	str	103.0	str	2 Visual Stimuli	30.0
1.921	d	correct	voc	103.0	voc	2 Visual Stimuli	31.0
1.306	d	correct	str	103.0	str	2 Visual Stimuli	32.0
2.244	d	correct	voc	103.0	voc	2 Visual Stimuli	33.0
0.481	d	correct	voc	103.0	voc	2 Visual Stimuli	34.0
1.538	d	correct	str	103.0	str	2 Visual Stimuli	35.0
2.889	d	correct	voc	103.0	voc	2 Visual Stimuli	36.0
1.059	d	correct	voc	103.0	voc	2 Visual Stimuli	37.0
2.979	d	correct	str	103.0	str	2 Visual Stimuli	38.0
0.604	d	correct	voc	103.0	voc	2 Visual Stimuli	39.0
2.254	d	wrong	voc	103.0	str	2 Visual Stimuli	40.0
2.288	d	correct	str	103.0	str	2 Visual Stimuli	41.0
2.794	d	correct	voc	103.0	voc	2 Visual Stimuli	42.0
4.765	d	correct	str	103.0	str	2 Visual Stimuli	43.0
3.11	d	correct	voc	103.0	voc	2 Visual Stimuli	44.0
1.853	d	correct	voc	103.0	voc	2 Visual Stimuli	45.0
1.243	d	correct	str	103.0	str	2 Visual Stimuli	101.0
3.885	d	correct	str	103.0	str	2 Visual Stimuli	102.0
0.472	d	correct	voc	103.0	voc	2 Visual Stimuli	103.0
4.802	d	correct	voc	103.0	voc	2 Visual Stimuli	104.0
1.91	d	wrong	voc	103.0	str	2 Visual Stimuli	105.0
4.413	d	wrong	voc	103.0	str	2 Visual Stimuli	106.0
1.344	d	correct	voc	103.0	voc	2 Visual Stimuli	107.0
2.37	d	correct	voc	103.0	voc	2 Visual Stimuli	108.0
1.402	d	correct	str	103.0	str	2 Visual Stimuli	109.0
1.687	d	correct	voc	103.0	voc	2 Visual Stimuli	110.0
5.573	d	correct	voc	103.0	voc	2 Visual Stimuli	111.0
3.752	d	correct	voc	103.0	voc	2 Visual Stimuli	112.0
1.23	d	correct	voc	103.0	voc	2 Visual Stimuli	113.0
1.867	d	correct	voc	103.0	voc	2 Visual Stimuli	114.0
1.321	d	correct	str	103.0	str	2 Visual Stimuli	115.0
2.921	d	correct	str	103.0	str	2 Visual Stimuli	116.0
1.099	d	correct	voc	103.0	voc	2 Visual Stimuli	117.0
2.481	d	correct	str	103.0	str	2 Visual Stimuli	118.0
3.287	d	correct	str	103.0	str	2 Visual Stimuli	119.0
1.178	d	correct	str	103.0	str	2 Visual Stimuli	120.0
1.759	d	correct	str	103.0	str	2 Visual Stimuli	121.0
2.642	d	correct	voc	103.0	voc	2 Visual Stimuli	122.0
1.187	d	correct	str	103.0	str	2 Visual Stimuli	123.0
1.743	d	correct	voc	103.0	voc	2 Visual Stimuli	124.0
6.759	d	correct	str	103.0	str	2 Visual Stimuli	125.0
3.688	d	correct	voc	103.0	voc	2 Visual Stimuli	126.0
4.493	d	correct	voc	103.0	voc	2 Visual Stimuli	127.0
1.752	d	correct	str	103.0	str	2 Visual Stimuli	128.0
0.649	d	correct	voc	103.0	voc	2 Visual Stimuli	129.0
1.425	d	correct	str	103.0	str	2 Visual Stimuli	130.0
5.24	d	correct	voc	103.0	voc	2 Visual Stimuli	131.0
1.864	d	correct	str	103.0	str	2 Visual Stimuli	132.0
0.651	d	correct	str	103.0	str	2 Visual Stimuli	133.0
4.095	d	correct	voc	103.0	voc	2 Visual Stimuli	134.0
1.852	d	correct	voc	103.0	voc	2 Visual Stimuli	135.0
1.973	d	correct	voc	103.0	voc	2 Visual Stimuli	136.0
2.794	d	correct	str	103.0	str	2 Visual Stimuli	61.0
4.096	d	correct	voc	103.0	voc	2 Visual Stimuli	62.0
1.682	d	correct	str	103.0	str	2 Visual Stimuli	63.0
3.362	d	correct	voc	103.0	voc	2 Visual Stimuli	64.0
3.448	d	correct	str	103.0	str	2 Visual Stimuli	65.0
1.94	d	correct	str	103.0	str	2 Visual Stimuli	66.0
1.586	d	correct	str	103.0	str	2 Visual Stimuli	67.0
1.388	d	correct	voc	103.0	voc	2 Visual Stimuli	68.0
3.686	d	correct	voc	103.0	voc	2 Visual Stimuli	69.0
3.561	d	correct	voc	103.0	voc	2 Visual Stimuli	70.0
1.171	d	correct	voc	103.0	voc	2 Visual Stimuli	71.0
2.682	d	wrong	voc	103.0	str	2 Visual Stimuli	72.0
1.886	d	correct	str	103.0	str	2 Visual Stimuli	73.0
3.065	d	correct	voc	103.0	voc	2 Visual Stimuli	74.0
1.932	d	correct	voc	103.0	voc	2 Visual Stimuli	75.0
0.46	d	wrong	voc	103.0	str	2 Visual Stimuli	76.0
2.045	d	wrong	voc	103.0	str	2 Visual Stimuli	77.0
2.249	d	correct	str	103.0	str	2 Visual Stimuli	78.0
1.78	d	correct	voc	103.0	voc	2 Visual Stimuli	79.0
2.611	d	correct	str	103.0	str	2 Visual Stimuli	80.0
2.868	d	correct	voc	103.0	voc	2 Visual Stimuli	81.0
3.707	d	correct	str	103.0	str	2 Visual Stimuli	82.0
2.409	d	correct	str	103.0	str	2 Visual Stimuli	83.0
1.811	d	correct	voc	103.0	voc	2 Visual Stimuli	84.0
1.723	d	correct	voc	103.0	voc	2 Visual Stimuli	85.0
3.538	d	correct	voc	103.0	voc	2 Visual Stimuli	86.0
1.745	d	correct	str	103.0	str	2 Visual Stimuli	87.0
0.952	d	correct	str	103.0	str	2 Visual Stimuli	88.0
3.021	d	correct	voc	103.0	voc	2 Visual Stimuli	89.0
5.412	d	correct	voc	103.0	voc	2 Visual Stimuli	90.0
0.825	d	correct	str	103.0	str	2 Visual Stimuli	91.0
1.639	d	correct	str	103.0	str	2 Visual Stimuli	92.0
2.655	d	correct	str	104.0	str	2 Visual Stimuli	3.0
3.196	d	wrong	str	104.0	voc	2 Visual Stimuli	4.0
1.678	d	correct	str	104.0	str	2 Visual Stimuli	5.0
4.241	d	wrong	voc	104.0	str	2 Visual Stimuli	6.0
7.375	d	correct	voc	104.0	voc	2 Visual Stimuli	22.0
1.52	d	correct	voc	104.0	voc	2 Visual Stimuli	23.0
1.366	d	correct	voc	104.0	voc	2 Visual Stimuli	24.0
1.165	d	correct	voc	104.0	voc	2 Visual Stimuli	25.0
1.6	d	correct	voc	104.0	voc	2 Visual Stimuli	26.0
1.295	d	correct	str	104.0	str	2 Visual Stimuli	27.0
1.166	d	wrong	voc	104.0	str	2 Visual Stimuli	28.0
1.735	d	correct	str	104.0	str	2 Visual Stimuli	29.0
0.83	d	correct	str	104.0	str	2 Visual Stimuli	30.0
1.753	d	correct	str	104.0	str	2 Visual Stimuli	31.0
2.742	d	correct	str	104.0	str	2 Visual Stimuli	32.0
1.163	d	correct	voc	104.0	voc	2 Visual Stimuli	33.0
1.131	d	correct	voc	104.0	voc	2 Visual Stimuli	34.0
1.61	d	correct	voc	104.0	voc	2 Visual Stimuli	35.0
0.989	d	correct	voc	104.0	voc	2 Visual Stimuli	36.0
1.951	d	wrong	voc	104.0	str	2 Visual Stimuli	37.0
2.079	d	correct	str	104.0	str	2 Visual Stimuli	38.0
1.165	d	correct	str	104.0	str	2 Visual Stimuli	39.0
1.627	d	correct	voc	104.0	voc	2 Visual Stimuli	40.0
2.014	d	correct	voc	104.0	voc	2 Visual Stimuli	41.0
3.264	d	correct	str	104.0	str	2 Visual Stimuli	42.0
1.912	d	correct	str	104.0	str	2 Visual Stimuli	43.0
2.338	d	correct	str	104.0	str	2 Visual Stimuli	44.0
1.641	d	correct	voc	104.0	voc	2 Visual Stimuli	45.0
1.043	d	correct	str	104.0	str	2 Visual Stimuli	46.0
0.535	d	correct	str	104.0	str	2 Visual Stimuli	47.0
5.369	d	correct	str	104.0	str	2 Visual Stimuli	48.0
1.181	d	correct	voc	104.0	voc	2 Visual Stimuli	49.0
1.249	d	correct	voc	104.0	voc	2 Visual Stimuli	50.0
3.158	d	correct	voc	104.0	voc	2 Visual Stimuli	51.0
1.007	d	correct	voc	104.0	voc	2 Visual Stimuli	52.0
1.664	d	correct	voc	104.0	voc	2 Visual Stimuli	53.0
0.455	d	correct	voc	104.0	voc	2 Visual Stimuli	54.0
3.49	d	correct	str	104.0	str	2 Visual Stimuli	55.0
0.969	d	correct	voc	104.0	voc	2 Visual Stimuli	56.0
1.893	d	correct	voc	104.0	voc	2 Visual Stimuli	57.0
6.219	d	correct	voc	104.0	voc	2 Visual Stimuli	58.0
3.678	d	correct	str	104.0	str	2 Visual Stimuli	59.0
1.497	d	correct	voc	104.0	voc	2 Visual Stimuli	60.0
1.521	d	wrong	voc	104.0	str	2 Visual Stimuli	61.0
1.151	d	wrong	voc	104.0	str	2 Visual Stimuli	62.0
1.565	d	correct	voc	104.0	voc	2 Visual Stimuli	63.0
1.039	d	correct	str	104.0	str	2 Visual Stimuli	64.0
0.645	d	correct	str	104.0	str	2 Visual Stimuli	65.0
0.45	d	correct	voc	104.0	voc	2 Visual Stimuli	66.0
1.271	d	correct	voc	104.0	voc	2 Visual Stimuli	67.0
2.373	d	correct	voc	104.0	voc	2 Visual Stimuli	68.0
1.288	d	correct	str	104.0	str	2 Visual Stimuli	69.0
1.625	d	correct	voc	104.0	voc	2 Visual Stimuli	70.0
1.96	d	correct	voc	104.0	voc	2 Visual Stimuli	71.0
1.889	d	correct	str	104.0	str	2 Visual Stimuli	72.0
1.857	d	correct	voc	104.0	voc	2 Visual Stimuli	73.0
0.953	d	correct	str	104.0	str	2 Visual Stimuli	74.0
0.549	d	correct	str	104.0	str	2 Visual Stimuli	75.0
1.751	d	correct	str	104.0	str	2 Visual Stimuli	76.0
2.433	d	correct	str	104.0	str	2 Visual Stimuli	77.0
2.037	d	correct	str	104.0	str	2 Visual Stimuli	78.0
2.23	d	correct	str	104.0	str	2 Visual Stimuli	79.0
1.569	d	correct	voc	104.0	voc	2 Visual Stimuli	80.0
0.828	d	correct	voc	104.0	voc	2 Visual Stimuli	81.0
1.506	d	correct	voc	104.0	voc	2 Visual Stimuli	82.0
1.359	d	correct	voc	104.0	voc	2 Visual Stimuli	83.0
1.128	d	correct	voc	104.0	voc	2 Visual Stimuli	84.0
3.482	d	correct	str	104.0	str	2 Visual Stimuli	85.0
0.683	d	wrong	str	104.0	voc	2 Visual Stimuli	86.0
2.908	d	correct	str	104.0	str	2 Visual Stimuli	87.0
0.724	d	wrong	voc	104.0	str	2 Visual Stimuli	88.0
1.112	d	correct	str	104.0	str	2 Visual Stimuli	89.0
0.929	d	correct	str	104.0	str	2 Visual Stimuli	90.0
2.979	d	correct	str	104.0	str	2 Visual Stimuli	91.0
1.783	d	correct	voc	104.0	voc	2 Visual Stimuli	92.0
1.985	d	correct	str	104.0	str	2 Visual Stimuli	93.0
4.455	d	correct	voc	104.0	voc	2 Visual Stimuli	94.0
2.427	d	correct	voc	104.0	voc	2 Visual Stimuli	95.0
1.407	d	correct	voc	104.0	voc	2 Visual Stimuli	96.0
4.3	d	correct	str	104.0	str	2 Visual Stimuli	97.0
2.156	d	correct	voc	104.0	voc	2 Visual Stimuli	98.0
1.507	d	correct	str	104.0	str	2 Visual Stimuli	99.0
3.723	d	correct	str	104.0	str	2 Visual Stimuli	100.0
2.123	d	correct	voc	104.0	voc	2 Visual Stimuli	101.0
1.295	d	correct	str	104.0	str	2 Visual Stimuli	102.0
1.347	d	correct	str	104.0	str	2 Visual Stimuli	103.0
1.567	d	correct	str	104.0	str	2 Visual Stimuli	104.0
1.123	d	correct	voc	104.0	voc	2 Visual Stimuli	105.0
1.647	d	correct	voc	104.0	voc	2 Visual Stimuli	106.0
0.516	d	correct	voc	104.0	voc	2 Visual Stimuli	107.0
2.587	d	correct	voc	104.0	voc	2 Visual Stimuli	108.0
1.497	d	correct	str	104.0	str	2 Visual Stimuli	109.0
3.173	d	correct	str	104.0	str	2 Visual Stimuli	110.0
1.731	d	correct	voc	104.0	voc	2 Visual Stimuli	111.0
0.674	d	correct	str	104.0	str	2 Visual Stimuli	112.0
2.186	d	correct	voc	104.0	voc	2 Visual Stimuli	113.0
1.113	d	correct	voc	104.0	voc	2 Visual Stimuli	114.0
1.681	d	correct	voc	104.0	voc	2 Visual Stimuli	115.0
1.246	d	correct	str	104.0	str	2 Visual Stimuli	116.0
2.26	d	correct	str	104.0	str	2 Visual Stimuli	117.0
1.437	d	correct	str	104.0	str	2 Visual Stimuli	118.0
1.101	d	correct	voc	104.0	voc	2 Visual Stimuli	119.0
1.634	d	correct	voc	104.0	voc	2 Visual Stimuli	120.0
2.864	d	wrong	voc	104.0	str	2 Visual Stimuli	121.0
2.952	d	correct	str	104.0	str	2 Visual Stimuli	122.0
3.881	d	correct	voc	104.0	voc	2 Visual Stimuli	123.0
2.958	d	correct	str	104.0	str	2 Visual Stimuli	124.0
2.763	d	correct	voc	104.0	voc	2 Visual Stimuli	125.0
0.654	d	correct	str	104.0	str	2 Visual Stimuli	126.0
1.217	d	correct	voc	104.0	voc	2 Visual Stimuli	127.0
5.28	d	correct	str	104.0	str	2 Visual Stimuli	128.0
1.231	d	correct	str	104.0	str	2 Visual Stimuli	129.0
0.694	d	wrong	str	104.0	voc	2 Visual Stimuli	130.0
1.709	d	correct	str	104.0	str	2 Visual Stimuli	206.0
2.336	d	correct	str	104.0	str	2 Visual Stimuli	207.0
5.186	d	correct	voc	104.0	voc	2 Visual Stimuli	262.0
6.063	d	correct	voc	104.0	voc	2 Visual Stimuli	263.0
1.798	d	correct	str	104.0	str	2 Visual Stimuli	264.0
5.584	d	correct	voc	104.0	voc	2 Visual Stimuli	265.0
1.494	d	correct	voc	104.0	voc	2 Visual Stimuli	266.0
0.773	d	correct	str	104.0	str	2 Visual Stimuli	267.0
2.3	d	correct	voc	104.0	voc	2 Visual Stimuli	268.0
4.246	d	correct	str	104.0	str	2 Visual Stimuli	269.0
2.837	d	correct	str	104.0	str	2 Visual Stimuli	270.0
2.585	d	correct	str	104.0	str	2 Visual Stimuli	271.0
2.106	d	correct	voc	104.0	voc	2 Visual Stimuli	272.0
1.772	d	correct	voc	104.0	voc	2 Visual Stimuli	273.0
1.153	d	correct	voc	104.0	voc	2 Visual Stimuli	274.0
2.4	d	correct	str	104.0	str	2 Visual Stimuli	275.0
2.101	d	correct	voc	104.0	voc	2 Visual Stimuli	276.0
0.621	d	correct	voc	104.0	voc	2 Visual Stimuli	277.0
3.309	d	correct	str	104.0	str	2 Visual Stimuli	278.0
3.65	d	correct	str	104.0	str	2 Visual Stimuli	279.0
1.923	d	wrong	voc	104.0	str	2 Visual Stimuli	280.0
1.357	d	correct	str	104.0	str	2 Visual Stimuli	281.0
0.867	d	correct	voc	104.0	voc	2 Visual Stimuli	282.0
1.932	d	correct	voc	104.0	voc	2 Visual Stimuli	283.0
3.817	d	correct	voc	104.0	voc	2 Visual Stimuli	284.0
2.518	d	correct	voc	104.0	voc	2 Visual Stimuli	285.0
0.749	d	correct	str	104.0	str	2 Visual Stimuli	286.0
1.232	d	correct	voc	104.0	voc	2 Visual Stimuli	287.0
4.686	d	correct	str	104.0	str	2 Visual Stimuli	288.0
1.202	d	correct	str	104.0	str	2 Visual Stimuli	289.0
3.769	d	correct	voc	104.0	voc	2 Visual Stimuli	290.0
1.521	d	correct	str	104.0	str	2 Visual Stimuli	291.0
2.307	d	correct	str	104.0	str	2 Visual Stimuli	292.0
0.693	d	correct	str	104.0	str	2 Visual Stimuli	293.0
1.531	d	correct	voc	104.0	voc	2 Visual Stimuli	311.0
1.874	d	correct	voc	104.0	voc	2 Visual Stimuli	312.0
3.243	d	correct	voc	104.0	voc	2 Visual Stimuli	313.0
2.012	d	correct	voc	104.0	voc	2 Visual Stimuli	314.0
3.894	d	correct	str	104.0	str	2 Visual Stimuli	315.0
3.629	d	correct	voc	104.0	voc	2 Visual Stimuli	316.0
2.68	d	correct	str	104.0	str	2 Visual Stimuli	317.0
6.124	d	correct	voc	104.0	voc	2 Visual Stimuli	318.0
1.77	d	correct	str	104.0	str	2 Visual Stimuli	319.0
1.892	d	correct	str	104.0	str	2 Visual Stimuli	320.0
1.995	d	correct	str	104.0	str	2 Visual Stimuli	321.0
3.251	d	correct	voc	104.0	voc	2 Visual Stimuli	322.0
1.927	d	correct	voc	104.0	voc	2 Visual Stimuli	323.0
2.713	d	correct	str	104.0	str	2 Visual Stimuli	324.0
1.166	d	correct	str	104.0	str	2 Visual Stimuli	325.0
1.613	d	correct	str	104.0	str	2 Visual Stimuli	326.0
1.254	d	correct	voc	104.0	voc	2 Visual Stimuli	327.0
1.035	d	correct	str	104.0	str	2 Visual Stimuli	328.0
1.981	d	correct	voc	104.0	voc	2 Visual Stimuli	329.0
2.063	d	correct	voc	104.0	voc	2 Visual Stimuli	330.0
1.293	d	correct	voc	104.0	voc	2 Visual Stimuli	331.0
2.539	d	correct	str	104.0	str	2 Visual Stimuli	332.0
2.363	d	correct	str	104.0	str	2 Visual Stimuli	333.0
2.793	d	correct	str	104.0	str	2 Visual Stimuli	334.0
1.723	d	correct	voc	104.0	voc	2 Visual Stimuli	335.0
0.772	d	correct	voc	104.0	voc	2 Visual Stimuli	336.0
2.832	d	correct	voc	104.0	voc	2 Visual Stimuli	337.0
1.957	d	correct	voc	104.0	voc	2 Visual Stimuli	338.0
1.989	d	correct	str	104.0	str	2 Visual Stimuli	339.0
4.782	d	correct	voc	104.0	voc	2 Visual Stimuli	340.0
1.537	d	correct	str	104.0	str	2 Visual Stimuli	341.0
1.17	d	correct	str	104.0	str	2 Visual Stimuli	342.0
2.879	d	correct	voc	104.0	voc	2 Visual Stimuli	343.0
0.701	d	correct	str	104.0	str	2 Visual Stimuli	344.0
1.471	d	correct	str	104.0	str	2 Visual Stimuli	345.0
1.861	d	correct	voc	104.0	voc	2 Visual Stimuli	346.0
2.756	d	correct	str	104.0	str	2 Visual Stimuli	347.0
1.652	d	correct	voc	104.0	voc	2 Visual Stimuli	348.0
1.631	d	correct	str	104.0	str	2 Visual Stimuli	349.0
1.793	d	correct	voc	105.0	voc	2 Visual Stimuli	49.0
2.34	d	correct	str	105.0	str	2 Visual Stimuli	50.0
2.084	d	correct	str	105.0	str	2 Visual Stimuli	51.0
	d	ignored		105.0	voc	2 Visual Stimuli	52.0
0.917	d	correct	str	105.0	str	2 Visual Stimuli	53.0
3.597	d	correct	voc	105.0	voc	2 Visual Stimuli	54.0
1.969	d	correct	str	105.0	str	2 Visual Stimuli	55.0
0.662	d	correct	voc	105.0	voc	2 Visual Stimuli	56.0
1.098	d	correct	voc	105.0	voc	2 Visual Stimuli	57.0
3.082	d	correct	str	105.0	str	2 Visual Stimuli	58.0
1.784	d	correct	str	105.0	str	2 Visual Stimuli	59.0
5.433	d	correct	voc	105.0	voc	2 Visual Stimuli	60.0
1.951	d	correct	voc	105.0	voc	2 Visual Stimuli	61.0
3.535	d	correct	str	105.0	str	2 Visual Stimuli	62.0
0.849	d	correct	str	105.0	str	2 Visual Stimuli	63.0
1.652	d	correct	voc	105.0	voc	2 Visual Stimuli	64.0
1.23	d	correct	voc	105.0	voc	2 Visual Stimuli	65.0
1.958	d	correct	str	105.0	str	2 Visual Stimuli	66.0
1.494	d	correct	str	105.0	str	2 Visual Stimuli	67.0
2.08	d	correct	voc	105.0	voc	2 Visual Stimuli	68.0
2.992	d	correct	voc	105.0	voc	2 Visual Stimuli	69.0
2.05	d	correct	voc	105.0	voc	2 Visual Stimuli	70.0
4.912	d	correct	str	105.0	str	2 Visual Stimuli	71.0
0.898	d	correct	str	105.0	str	2 Visual Stimuli	72.0
1.258	d	correct	voc	105.0	voc	2 Visual Stimuli	73.0
3.1	d	correct	voc	105.0	voc	2 Visual Stimuli	74.0
0.671	d	correct	voc	105.0	voc	2 Visual Stimuli	75.0
2.276	d	correct	str	105.0	str	2 Visual Stimuli	76.0
5.615	d	correct	str	105.0	str	2 Visual Stimuli	77.0
1.495	d	correct	str	105.0	str	2 Visual Stimuli	116.0
2.166	d	correct	str	105.0	str	2 Visual Stimuli	149.0
5.181	d	correct	voc	105.0	voc	2 Visual Stimuli	150.0
1.352	d	correct	voc	105.0	voc	2 Visual Stimuli	151.0
1.192	d	correct	voc	105.0	voc	2 Visual Stimuli	152.0
1.618	d	correct	str	105.0	str	2 Visual Stimuli	153.0
2.596	d	correct	str	105.0	str	2 Visual Stimuli	154.0
2.154	d	correct	str	105.0	str	2 Visual Stimuli	155.0
1.924	d	correct	str	105.0	str	2 Visual Stimuli	156.0
1.858	d	correct	str	105.0	str	2 Visual Stimuli	157.0
3.447	d	correct	str	105.0	str	2 Visual Stimuli	158.0
0.616	d	correct	voc	105.0	voc	2 Visual Stimuli	159.0
1.306	d	correct	voc	105.0	voc	2 Visual Stimuli	160.0
1.231	d	correct	voc	105.0	voc	2 Visual Stimuli	161.0
2.712	d	correct	str	105.0	str	2 Visual Stimuli	162.0
1.177	d	correct	voc	105.0	voc	2 Visual Stimuli	163.0
1.521	d	correct	voc	105.0	voc	2 Visual Stimuli	164.0
0.817	d	wrong	voc	105.0	str	2 Visual Stimuli	165.0
4.317	d	correct	voc	105.0	voc	2 Visual Stimuli	166.0
0.687	d	correct	voc	105.0	voc	2 Visual Stimuli	167.0
1.147	d	correct	voc	105.0	voc	2 Visual Stimuli	168.0
1.532	d	wrong	voc	105.0	str	2 Visual Stimuli	169.0
2.011	d	correct	str	105.0	str	2 Visual Stimuli	170.0
1.668	d	correct	str	105.0	str	2 Visual Stimuli	171.0
5.692	d	correct	str	105.0	str	2 Visual Stimuli	172.0
1.86	d	correct	voc	105.0	voc	2 Visual Stimuli	173.0
1.158	d	correct	voc	105.0	voc	2 Visual Stimuli	174.0
3.597	d	wrong	voc	105.0	str	2 Visual Stimuli	175.0
1.245	d	correct	voc	105.0	voc	2 Visual Stimuli	176.0
1.993	d	correct	voc	105.0	voc	2 Visual Stimuli	177.0
0.949	d	correct	str	105.0	str	2 Visual Stimuli	178.0
1.347	d	correct	voc	105.0	voc	2 Visual Stimuli	179.0
1.855	d	correct	voc	105.0	voc	2 Visual Stimuli	180.0
1.721	d	wrong	voc	105.0	str	2 Visual Stimuli	181.0
1.208	d	correct	voc	105.0	voc	2 Visual Stimuli	182.0
1.762	d	correct	str	105.0	str	2 Visual Stimuli	183.0
0.932	d	correct	str	105.0	str	2 Visual Stimuli	184.0
1.676	d	correct	str	105.0	str	2 Visual Stimuli	185.0
0.682	d	wrong	voc	105.0	str	2 Visual Stimuli	186.0
1.998	d	correct	voc	105.0	voc	2 Visual Stimuli	187.0
0.57	d	correct	voc	105.0	voc	2 Visual Stimuli	188.0
2.812	d	correct	voc	105.0	voc	2 Visual Stimuli	189.0
2.503	d	correct	str	105.0	str	2 Visual Stimuli	190.0
0.684	d	wrong	voc	105.0	str	2 Visual Stimuli	191.0
1.346	d	correct	voc	105.0	voc	2 Visual Stimuli	192.0
2.519	d	correct	voc	105.0	voc	2 Visual Stimuli	193.0
2.442	d	correct	str	105.0	str	2 Visual Stimuli	194.0
2.463	d	correct	str	105.0	str	2 Visual Stimuli	195.0
0.657	d	correct	str	105.0	str	2 Visual Stimuli	196.0
2.429	d	correct	voc	105.0	voc	2 Visual Stimuli	197.0
0.553	d	correct	voc	105.0	voc	2 Visual Stimuli	198.0
3.051	d	correct	voc	105.0	voc	2 Visual Stimuli	199.0
0.786	d	correct	voc	105.0	voc	2 Visual Stimuli	200.0
5.871	d	wrong	voc	105.0	str	2 Visual Stimuli	201.0
1.913	d	correct	str	105.0	str	2 Visual Stimuli	202.0
1.057	d	correct	voc	105.0	voc	2 Visual Stimuli	203.0
1.21	d	correct	voc	105.0	voc	2 Visual Stimuli	204.0
3.499	d	correct	str	105.0	str	2 Visual Stimuli	205.0
4.611	d	wrong	voc	105.0	str	2 Visual Stimuli	206.0
2.644	d	correct	voc	105.0	voc	2 Visual Stimuli	207.0
1.784	d	correct	voc	105.0	voc	2 Visual Stimuli	208.0
0.694	d	correct	str	105.0	str	2 Visual Stimuli	209.0
2.009	d	correct	voc	105.0	voc	2 Visual Stimuli	210.0
1.544	d	correct	voc	105.0	voc	2 Visual Stimuli	211.0
2.479	d	correct	str	105.0	str	2 Visual Stimuli	212.0
1.505	d	correct	str	105.0	str	2 Visual Stimuli	213.0
2.575	d	correct	str	105.0	str	2 Visual Stimuli	214.0
1.427	d	correct	str	105.0	str	2 Visual Stimuli	215.0
1.447	d	correct	str	105.0	str	2 Visual Stimuli	216.0
3.213	d	correct	str	105.0	str	2 Visual Stimuli	217.0
1.172	d	correct	voc	105.0	voc	2 Visual Stimuli	218.0
2.248	d	correct	voc	105.0	voc	2 Visual Stimuli	219.0
1.131	d	correct	voc	105.0	voc	2 Visual Stimuli	220.0
1.492	d	correct	voc	105.0	voc	2 Visual Stimuli	221.0
2.693	d	correct	str	105.0	str	2 Visual Stimuli	222.0
2.599	d	correct	voc	105.0	voc	2 Visual Stimuli	223.0
3.925	d	correct	voc	105.0	voc	2 Visual Stimuli	224.0
0.809	d	correct	str	105.0	str	2 Visual Stimuli	225.0
0.6	d	correct	str	105.0	str	2 Visual Stimuli	226.0
1.523	d	correct	str	105.0	str	2 Visual Stimuli	227.0
0.747	d	correct	str	105.0	str	2 Visual Stimuli	228.0
2.462	d	correct	str	105.0	str	2 Visual Stimuli	229.0
3.705	d	correct	str	105.0	str	2 Visual Stimuli	230.0
	d	ignored		105.0	voc	2 Visual Stimuli	231.0
2.467	d	correct	voc	105.0	voc	2 Visual Stimuli	232.0
2.649	d	correct	voc	105.0	voc	2 Visual Stimuli	233.0
2.044	d	correct	str	105.0	str	2 Visual Stimuli	234.0
3.449	d	correct	voc	105.0	voc	2 Visual Stimuli	235.0
2.716	d	correct	voc	105.0	voc	2 Visual Stimuli	236.0
5.953	d	correct	voc	105.0	voc	2 Visual Stimuli	237.0
3.336	d	correct	str	105.0	str	2 Visual Stimuli	238.0
2.928	d	correct	voc	105.0	voc	2 Visual Stimuli	239.0
6.486	d	correct	voc	105.0	voc	2 Visual Stimuli	240.0
2.916	d	correct	voc	105.0	voc	2 Visual Stimuli	241.0
1.8	d	correct	str	105.0	str	2 Visual Stimuli	242.0
3.095	d	correct	str	105.0	str	2 Visual Stimuli	243.0
1.359	d	correct	str	105.0	str	2 Visual Stimuli	244.0
0.4	d	wrong	str	105.0	voc	2 Visual Stimuli	245.0
3.168	d	correct	str	106.0	str	2 Visual Stimuli	2.0
3.477	d	correct	voc	106.0	voc	2 Visual Stimuli	3.0
1.746	d	correct	voc	106.0	voc	2 Visual Stimuli	4.0
0.526	d	wrong	voc	106.0	str	2 Visual Stimuli	5.0
2.143	d	correct	str	106.0	str	2 Visual Stimuli	6.0
1.236	d	correct	voc	106.0	voc	2 Visual Stimuli	7.0
2.082	d	correct	voc	106.0	voc	2 Visual Stimuli	8.0
1.65	d	correct	voc	106.0	voc	2 Visual Stimuli	9.0
1.183	d	correct	str	106.0	str	2 Visual Stimuli	10.0
1.003	d	correct	voc	106.0	voc	2 Visual Stimuli	11.0
3.507	d	correct	str	106.0	str	2 Visual Stimuli	12.0
1.64	d	correct	voc	106.0	voc	2 Visual Stimuli	13.0
2.509	d	correct	voc	106.0	voc	2 Visual Stimuli	59.0
3.161	d	correct	voc	106.0	voc	2 Visual Stimuli	60.0
1.041	d	correct	voc	106.0	voc	2 Visual Stimuli	61.0
1.241	d	correct	str	106.0	str	2 Visual Stimuli	62.0
1.308	d	correct	str	106.0	str	2 Visual Stimuli	63.0
1.231	d	correct	voc	106.0	voc	2 Visual Stimuli	64.0
0.985	d	correct	voc	106.0	voc	2 Visual Stimuli	65.0
2.641	d	wrong	voc	106.0	str	2 Visual Stimuli	66.0
1.166	d	correct	str	106.0	str	2 Visual Stimuli	67.0
1.694	d	correct	voc	106.0	voc	2 Visual Stimuli	68.0
0.67	d	correct	str	106.0	str	2 Visual Stimuli	69.0
3.474	d	correct	voc	106.0	voc	2 Visual Stimuli	70.0
1.105	d	correct	voc	106.0	voc	2 Visual Stimuli	71.0
1.37	d	correct	str	106.0	str	2 Visual Stimuli	72.0
0.811	d	correct	str	106.0	str	2 Visual Stimuli	73.0
1.317	d	correct	str	106.0	str	2 Visual Stimuli	74.0
1.606	d	correct	str	106.0	str	2 Visual Stimuli	75.0
1.547	d	correct	voc	106.0	voc	2 Visual Stimuli	76.0
3.953	d	correct	voc	106.0	voc	2 Visual Stimuli	77.0
2.277	d	correct	voc	106.0	voc	2 Visual Stimuli	78.0
1.351	d	correct	voc	106.0	voc	2 Visual Stimuli	79.0
2.186	d	wrong	str	106.0	voc	2 Visual Stimuli	80.0
1.202	d	correct	str	106.0	str	2 Visual Stimuli	81.0
0.99	d	correct	str	106.0	str	2 Visual Stimuli	82.0
2.746	d	correct	voc	106.0	voc	2 Visual Stimuli	83.0
0.977	d	correct	str	106.0	str	2 Visual Stimuli	84.0
1.852	d	correct	voc	106.0	voc	2 Visual Stimuli	85.0
7.333	d	correct	voc	106.0	voc	2 Visual Stimuli	86.0
0.763	d	correct	str	106.0	str	2 Visual Stimuli	114.0
3.359	d	correct	str	106.0	str	2 Visual Stimuli	117.0
3.513	d	correct	voc	106.0	voc	2 Visual Stimuli	118.0
1.706	d	correct	voc	106.0	voc	2 Visual Stimuli	119.0
3.047	d	correct	str	106.0	str	2 Visual Stimuli	120.0
2.126	d	correct	voc	106.0	voc	2 Visual Stimuli	121.0
4.034	d	correct	voc	106.0	voc	2 Visual Stimuli	122.0
2.373	d	correct	voc	106.0	voc	2 Visual Stimuli	123.0
1.17	d	correct	voc	106.0	voc	2 Visual Stimuli	124.0
2.999	d	correct	str	106.0	str	2 Visual Stimuli	125.0
2.83	d	correct	voc	106.0	voc	2 Visual Stimuli	126.0
1.161	d	correct	str	106.0	str	2 Visual Stimuli	127.0
0.709	d	correct	str	106.0	str	2 Visual Stimuli	128.0
1.442	d	correct	str	106.0	str	2 Visual Stimuli	129.0
3.166	d	correct	voc	106.0	voc	2 Visual Stimuli	130.0
1.416	d	correct	voc	106.0	voc	2 Visual Stimuli	131.0
2.459	d	correct	voc	106.0	voc	2 Visual Stimuli	132.0
0.649	d	wrong	voc	106.0	str	2 Visual Stimuli	133.0
6.691	d	correct	str	106.0	str	2 Visual Stimuli	281.0
4.796	d	correct	voc	106.0	voc	2 Visual Stimuli	282.0
2.447	d	correct	voc	107.0	voc	2 Visual Stimuli	2.0
1.624	d	correct	str	107.0	str	2 Visual Stimuli	3.0
1.574	d	correct	str	107.0	str	2 Visual Stimuli	4.0
0.869	d	correct	str	107.0	str	2 Visual Stimuli	5.0
1.603	d	correct	voc	107.0	voc	2 Visual Stimuli	6.0
2.982	d	correct	voc	107.0	voc	2 Visual Stimuli	7.0
2.172	d	correct	str	107.0	str	2 Visual Stimuli	8.0
2.265	d	correct	str	107.0	str	2 Visual Stimuli	9.0
1.35	d	wrong	voc	107.0	str	2 Visual Stimuli	10.0
1.233	d	correct	voc	107.0	voc	2 Visual Stimuli	11.0
1.514	d	correct	voc	107.0	voc	2 Visual Stimuli	12.0
1.5	d	correct	voc	107.0	voc	2 Visual Stimuli	13.0
0.526	d	correct	voc	107.0	voc	2 Visual Stimuli	14.0
1.748	d	correct	voc	107.0	voc	2 Visual Stimuli	15.0
2.347	d	correct	voc	107.0	voc	2 Visual Stimuli	16.0
0.831	d	wrong	voc	107.0	str	2 Visual Stimuli	17.0
2.579	d	correct	str	107.0	str	2 Visual Stimuli	18.0
3.763	d	correct	str	107.0	str	2 Visual Stimuli	19.0
2.013	d	correct	str	107.0	str	2 Visual Stimuli	20.0
4.71	d	correct	voc	107.0	voc	2 Visual Stimuli	21.0
0.684	d	correct	str	107.0	str	2 Visual Stimuli	22.0
1.056	d	correct	voc	107.0	voc	2 Visual Stimuli	23.0
1.025	d	correct	voc	107.0	voc	2 Visual Stimuli	24.0
2.654	d	correct	str	107.0	str	2 Visual Stimuli	25.0
0.961	d	correct	voc	107.0	voc	2 Visual Stimuli	26.0
0.747	d	correct	voc	107.0	voc	2 Visual Stimuli	27.0
1.615	d	correct	voc	107.0	voc	2 Visual Stimuli	28.0
3.09	d	correct	str	107.0	str	2 Visual Stimuli	29.0
1.411	d	correct	str	107.0	str	2 Visual Stimuli	30.0
1.409	d	correct	str	107.0	str	2 Visual Stimuli	31.0
2.654	d	correct	str	107.0	str	2 Visual Stimuli	32.0
2.392	d	correct	voc	107.0	voc	2 Visual Stimuli	33.0
0.973	d	correct	voc	107.0	voc	2 Visual Stimuli	34.0
1.636	d	correct	str	107.0	str	2 Visual Stimuli	35.0
1.521	d	correct	voc	107.0	voc	2 Visual Stimuli	36.0
1.617	d	correct	str	107.0	str	2 Visual Stimuli	37.0
1.828	d	correct	voc	107.0	voc	2 Visual Stimuli	38.0
0.742	d	correct	str	107.0	str	2 Visual Stimuli	39.0
2.774	d	correct	str	107.0	str	2 Visual Stimuli	40.0
2.364	d	correct	voc	107.0	voc	2 Visual Stimuli	41.0
1.398	d	correct	voc	107.0	voc	2 Visual Stimuli	42.0
0.427	d	correct	str	107.0	str	2 Visual Stimuli	43.0
1.139	d	correct	voc	107.0	voc	2 Visual Stimuli	44.0
0.967	d	correct	voc	107.0	voc	2 Visual Stimuli	45.0
2.806	d	wrong	voc	107.0	str	2 Visual Stimuli	46.0
1.714	d	correct	str	107.0	str	2 Visual Stimuli	47.0
2.551	d	correct	voc	107.0	voc	2 Visual Stimuli	48.0
1.755	d	correct	str	107.0	str	2 Visual Stimuli	49.0
1.109	d	correct	str	107.0	str	2 Visual Stimuli	50.0
1.262	d	correct	voc	107.0	voc	2 Visual Stimuli	51.0
3.154	d	correct	str	107.0	str	2 Visual Stimuli	52.0
2.243	d	correct	voc	107.0	voc	2 Visual Stimuli	53.0
3.4	d	correct	voc	107.0	voc	2 Visual Stimuli	54.0
1.12	d	correct	str	107.0	str	2 Visual Stimuli	55.0
2.287	d	correct	voc	107.0	voc	2 Visual Stimuli	56.0
0.614	d	correct	str	107.0	str	2 Visual Stimuli	57.0
1.198	d	correct	str	107.0	str	2 Visual Stimuli	58.0
1.465	d	correct	voc	107.0	voc	2 Visual Stimuli	59.0
1.831	d	correct	str	107.0	str	2 Visual Stimuli	60.0
1.003	d	correct	voc	107.0	voc	2 Visual Stimuli	61.0
1.678	d	correct	voc	107.0	voc	2 Visual Stimuli	62.0
2.871	d	correct	voc	107.0	voc	2 Visual Stimuli	63.0
2.103	d	correct	str	107.0	str	2 Visual Stimuli	64.0
2.48	d	correct	voc	107.0	voc	2 Visual Stimuli	65.0
0.767	d	wrong	str	107.0	voc	2 Visual Stimuli	66.0
2.843	d	correct	str	107.0	str	2 Visual Stimuli	67.0
1.294	d	correct	str	107.0	str	2 Visual Stimuli	68.0
1.224	d	correct	voc	107.0	voc	2 Visual Stimuli	69.0
1.778	d	correct	str	107.0	str	2 Visual Stimuli	70.0
1.176	d	correct	str	107.0	str	2 Visual Stimuli	71.0
0.951	d	correct	str	107.0	str	2 Visual Stimuli	72.0
1.516	d	correct	voc	107.0	voc	2 Visual Stimuli	73.0
1.028	d	correct	voc	107.0	voc	2 Visual Stimuli	74.0
1.111	d	correct	str	107.0	str	2 Visual Stimuli	75.0
1.219	d	correct	str	107.0	str	2 Visual Stimuli	76.0
2.181	d	correct	str	107.0	str	2 Visual Stimuli	77.0
0.806	d	correct	str	107.0	str	2 Visual Stimuli	78.0
0.946	d	correct	str	107.0	str	2 Visual Stimuli	79.0
2.955	d	correct	voc	107.0	voc	2 Visual Stimuli	80.0
0.659	d	correct	voc	107.0	voc	2 Visual Stimuli	81.0
2.078	d	correct	voc	107.0	voc	2 Visual Stimuli	82.0
0.485	d	correct	voc	107.0	voc	2 Visual Stimuli	83.0
1.101	d	correct	voc	107.0	voc	2 Visual Stimuli	84.0
1.47	d	correct	str	107.0	str	2 Visual Stimuli	85.0
3.45	d	correct	str	107.0	str	2 Visual Stimuli	86.0
1.924	d	correct	str	107.0	str	2 Visual Stimuli	87.0
1.454	d	correct	voc	107.0	voc	2 Visual Stimuli	88.0
1.185	d	correct	str	107.0	str	2 Visual Stimuli	89.0
2.087	d	correct	str	107.0	str	2 Visual Stimuli	166.0
2.558	d	correct	voc	107.0	voc	2 Visual Stimuli	167.0
4.057	d	correct	voc	107.0	voc	2 Visual Stimuli	168.0
0.538	d	wrong	voc	107.0	str	2 Visual Stimuli	169.0
1.466	d	correct	voc	107.0	voc	2 Visual Stimuli	170.0
1.894	d	correct	voc	107.0	voc	2 Visual Stimuli	171.0
1.118	d	correct	voc	107.0	voc	2 Visual Stimuli	172.0
1.082	d	correct	str	107.0	str	2 Visual Stimuli	173.0
1.398	d	correct	str	107.0	str	2 Visual Stimuli	174.0
1.746	d	correct	voc	107.0	voc	2 Visual Stimuli	175.0
2.052	d	correct	voc	107.0	voc	2 Visual Stimuli	176.0
4.091	d	correct	voc	107.0	voc	2 Visual Stimuli	177.0
3.921	d	correct	str	107.0	str	2 Visual Stimuli	275.0
6.128	d	correct	voc	107.0	voc	2 Visual Stimuli	276.0
2.118	d	correct	str	107.0	str	2 Visual Stimuli	277.0
2.82	d	correct	voc	107.0	voc	2 Visual Stimuli	278.0
3.234	d	correct	voc	107.0	voc	2 Visual Stimuli	279.0
1.586	d	correct	str	107.0	str	2 Visual Stimuli	280.0
2.369	d	correct	str	107.0	str	2 Visual Stimuli	281.0
1.797	d	correct	str	107.0	str	2 Visual Stimuli	282.0
1.895	d	correct	str	107.0	str	2 Visual Stimuli	283.0
1.827	d	correct	voc	107.0	voc	2 Visual Stimuli	284.0
2.836	d	correct	str	107.0	str	2 Visual Stimuli	285.0
0.905	d	wrong	str	107.0	voc	2 Visual Stimuli	286.0
1.798	d	correct	str	107.0	str	2 Visual Stimuli	287.0
3.926	d	correct	voc	107.0	voc	2 Visual Stimuli	288.0
2.884	d	correct	str	107.0	str	2 Visual Stimuli	289.0
1.186	d	correct	str	107.0	str	2 Visual Stimuli	290.0
4.441	d	correct	voc	107.0	voc	2 Visual Stimuli	291.0
0.85	d	correct	str	107.0	str	2 Visual Stimuli	292.0
4.527	d	correct	voc	107.0	voc	2 Visual Stimuli	293.0
1.619	d	wrong	str	107.0	voc	2 Visual Stimuli	294.0
2.008	d	correct	str	107.0	str	2 Visual Stimuli	295.0
0.61	d	correct	str	107.0	str	2 Visual Stimuli	296.0
2.383	d	correct	voc	107.0	voc	2 Visual Stimuli	297.0
2.397	d	correct	str	107.0	str	2 Visual Stimuli	298.0
1.006	d	wrong	str	107.0	voc	2 Visual Stimuli	299.0
2.473	d	correct	str	107.0	str	2 Visual Stimuli	323.0
2.139	d	correct	str	107.0	str	2 Visual Stimuli	324.0
3.799	d	correct	voc	107.0	voc	2 Visual Stimuli	325.0
3.098	d	correct	voc	107.0	voc	2 Visual Stimuli	326.0
2.595	d	correct	voc	107.0	voc	2 Visual Stimuli	327.0
0.749	d	correct	voc	107.0	voc	2 Visual Stimuli	328.0
4.504	d	correct	str	107.0	str	2 Visual Stimuli	329.0
0.565	d	correct	voc	107.0	voc	2 Visual Stimuli	330.0
5.181	d	correct	voc	107.0	voc	2 Visual Stimuli	331.0
1.754	d	correct	str	107.0	str	2 Visual Stimuli	332.0
2.184	d	correct	str	107.0	str	2 Visual Stimuli	333.0
3.8	d	correct	voc	107.0	voc	2 Visual Stimuli	334.0
3.39	d	correct	str	107.0	str	2 Visual Stimuli	335.0
0.938	d	correct	str	107.0	str	2 Visual Stimuli	336.0
1.23	d	correct	str	107.0	str	2 Visual Stimuli	337.0
2.223	d	correct	voc	107.0	voc	2 Visual Stimuli	338.0
1.949	d	correct	voc	107.0	voc	2 Visual Stimuli	339.0
3.037	d	correct	str	107.0	str	2 Visual Stimuli	340.0
4.326	d	correct	voc	107.0	voc	2 Visual Stimuli	341.0
4.851	d	correct	voc	107.0	voc	2 Visual Stimuli	342.0
2.239	d	correct	str	107.0	str	2 Visual Stimuli	343.0
1.924	d	correct	str	107.0	str	2 Visual Stimuli	344.0
1.092	d	correct	str	107.0	str	2 Visual Stimuli	345.0
1.321	d	correct	str	107.0	str	2 Visual Stimuli	346.0
2.731	d	correct	voc	107.0	voc	2 Visual Stimuli	347.0
3.349	d	correct	voc	107.0	voc	2 Visual Stimuli	348.0
0.621	d	correct	str	107.0	str	2 Visual Stimuli	349.0
2.758	d	correct	str	107.0	str	2 Visual Stimuli	350.0
3.91	d	correct	voc	107.0	voc	2 Visual Stimuli	351.0
1.268	d	correct	voc	107.0	voc	2 Visual Stimuli	352.0
1.99	d	correct	voc	107.0	voc	2 Visual Stimuli	353.0
0.575	d	correct	str	107.0	str	2 Visual Stimuli	354.0
1.8	d	correct	str	107.0	str	2 Visual Stimuli	355.0
1.835	d	correct	voc	107.0	voc	2 Visual Stimuli	356.0
3.072	d	correct	str	107.0	str	2 Visual Stimuli	357.0
4.933	d	correct	voc	107.0	voc	2 Visual Stimuli	358.0
2.186	d	correct	voc	107.0	voc	2 Visual Stimuli	359.0
1.077	d	correct	str	107.0	str	2 Visual Stimuli	360.0
2.236	d	correct	voc	107.0	voc	2 Visual Stimuli	361.0
1.375	d	correct	voc	107.0	voc	2 Visual Stimuli	362.0
1.602	d	correct	str	107.0	str	2 Visual Stimuli	363.0
1.533	d	correct	str	107.0	str	2 Visual Stimuli	364.0
2.243	d	correct	voc	107.0	voc	2 Visual Stimuli	365.0
1.791	d	correct	str	107.0	str	2 Visual Stimuli	366.0
1.701	d	correct	voc	107.0	voc	2 Visual Stimuli	367.0
4.157	d	correct	voc	107.0	voc	2 Visual Stimuli	368.0
4.471	d	correct	voc	107.0	voc	2 Visual Stimuli	369.0
2.0	d	correct	str	107.0	str	2 Visual Stimuli	370.0
2.022	d	correct	voc	107.0	voc	2 Visual Stimuli	371.0
1.882	d	correct	voc	107.0	voc	2 Visual Stimuli	372.0
0.846	d	correct	voc	107.0	voc	2 Visual Stimuli	373.0
0.712	e	correct	voc	54.0	voc	2 Visual Stimuli	1.0
3.701	e	correct	voc	54.0	voc	2 Visual Stimuli	2.0
2.142	e	correct	str	54.0	str	2 Visual Stimuli	3.0
0.998	e	correct	str	54.0	str	2 Visual Stimuli	4.0
5.048	e	wrong	voc	54.0	str	2 Visual Stimuli	5.0
1.448	e	wrong	voc	54.0	str	2 Visual Stimuli	6.0
0.897	e	correct	str	54.0	str	2 Visual Stimuli	7.0
0.849	e	correct	voc	54.0	voc	2 Visual Stimuli	8.0
1.585	e	wrong	voc	54.0	str	2 Visual Stimuli	9.0
2.417	e	wrong	voc	54.0	str	2 Visual Stimuli	10.0
2.131	e	correct	str	54.0	str	2 Visual Stimuli	11.0
0.596	e	correct	str	54.0	str	2 Visual Stimuli	12.0
0.454	e	correct	voc	54.0	voc	2 Visual Stimuli	13.0
1.06	e	correct	str	54.0	str	2 Visual Stimuli	14.0
1.332	e	wrong	str	54.0	voc	2 Visual Stimuli	15.0
1.064	e	wrong	str	54.0	voc	2 Visual Stimuli	16.0
0.739	e	wrong	str	54.0	voc	2 Visual Stimuli	17.0
1.386	e	correct	voc	54.0	voc	2 Visual Stimuli	18.0
6.084	e	correct	voc	54.0	voc	2 Visual Stimuli	19.0
1.798	e	correct	str	54.0	str	2 Visual Stimuli	20.0
1.02	e	wrong	str	54.0	voc	2 Visual Stimuli	21.0
1.987	e	correct	voc	54.0	voc	2 Visual Stimuli	22.0
1.768	e	wrong	str	54.0	voc	2 Visual Stimuli	23.0
0.614	e	correct	voc	54.0	voc	2 Visual Stimuli	24.0
1.736	e	wrong	voc	54.0	str	2 Visual Stimuli	25.0
2.128	e	wrong	voc	54.0	str	2 Visual Stimuli	26.0
0.093	e	correct	str	54.0	str	2 Visual Stimuli	27.0
0.592	e	wrong	str	54.0	voc	2 Visual Stimuli	28.0
1.122	e	correct	voc	54.0	voc	2 Visual Stimuli	29.0
0.977	e	correct	str	54.0	str	2 Visual Stimuli	30.0
0.551	e	correct	str	54.0	str	2 Visual Stimuli	31.0
0.961	e	correct	voc	54.0	voc	2 Visual Stimuli	32.0
2.733	e	correct	voc	54.0	voc	2 Visual Stimuli	33.0
2.221	e	correct	str	54.0	str	2 Visual Stimuli	34.0
1.214	e	wrong	voc	54.0	str	2 Visual Stimuli	35.0
1.67	e	correct	str	54.0	str	2 Visual Stimuli	36.0
1.194	e	correct	voc	54.0	voc	2 Visual Stimuli	37.0
1.598	e	wrong	str	54.0	voc	2 Visual Stimuli	38.0
1.275	e	wrong	str	54.0	voc	2 Visual Stimuli	39.0
2.1	e	correct	voc	54.0	voc	2 Visual Stimuli	40.0
0.547	e	correct	str	54.0	str	2 Visual Stimuli	41.0
0.845	e	wrong	str	54.0	voc	2 Visual Stimuli	42.0
1.931	e	correct	voc	54.0	voc	2 Visual Stimuli	43.0
1.588	e	correct	str	54.0	str	2 Visual Stimuli	44.0
0.945	e	correct	voc	54.0	voc	2 Visual Stimuli	45.0
2.511	e	correct	str	54.0	str	2 Visual Stimuli	46.0
1.027	e	wrong	str	54.0	voc	2 Visual Stimuli	47.0
1.043	e	correct	voc	54.0	voc	2 Visual Stimuli	48.0
2.183	e	correct	voc	54.0	voc	2 Visual Stimuli	49.0
1.007	e	correct	str	54.0	str	2 Visual Stimuli	50.0
0.788	e	correct	voc	54.0	voc	2 Visual Stimuli	51.0
1.541	e	correct	str	54.0	str	2 Visual Stimuli	52.0
0.83	e	correct	str	54.0	str	2 Visual Stimuli	53.0
1.011	e	wrong	str	54.0	voc	2 Visual Stimuli	54.0
1.021	e	correct	voc	54.0	voc	2 Visual Stimuli	55.0
0.602	e	correct	voc	54.0	voc	2 Visual Stimuli	56.0
0.5	e	wrong	str	54.0	voc	2 Visual Stimuli	57.0
3.7	e	correct	voc	54.0	voc	2 Visual Stimuli	58.0
0.966	e	correct	voc	54.0	voc	2 Visual Stimuli	59.0
1.299	e	correct	str	54.0	str	2 Visual Stimuli	60.0
1.227	e	wrong	str	54.0	voc	2 Visual Stimuli	61.0
1.177	e	correct	voc	54.0	voc	2 Visual Stimuli	62.0
4.417	e	correct	voc	54.0	voc	2 Visual Stimuli	63.0
1.097	e	correct	str	54.0	str	2 Visual Stimuli	64.0
0.585	e	correct	str	54.0	str	2 Visual Stimuli	65.0
1.248	e	wrong	voc	54.0	str	2 Visual Stimuli	66.0
1.12	e	correct	str	54.0	str	2 Visual Stimuli	67.0
1.588	e	correct	str	54.0	str	2 Visual Stimuli	68.0
1.627	e	correct	str	54.0	str	2 Visual Stimuli	69.0
1.145	e	correct	voc	54.0	voc	2 Visual Stimuli	70.0
0.885	e	correct	str	54.0	str	2 Visual Stimuli	71.0
1.237	e	correct	str	54.0	str	2 Visual Stimuli	72.0
1.273	e	wrong	voc	54.0	str	2 Visual Stimuli	73.0
2.293	e	correct	str	54.0	str	2 Visual Stimuli	74.0
1.037	e	correct	voc	54.0	voc	2 Visual Stimuli	75.0
2.381	e	correct	voc	54.0	voc	2 Visual Stimuli	76.0
1.367	e	correct	str	54.0	str	2 Visual Stimuli	77.0
0.987	e	correct	voc	54.0	voc	2 Visual Stimuli	78.0
1.022	e	correct	voc	54.0	voc	2 Visual Stimuli	79.0
1.59	e	correct	str	54.0	str	2 Visual Stimuli	80.0
1.558	e	correct	voc	54.0	voc	2 Visual Stimuli	81.0
1.872	e	correct	str	54.0	str	2 Visual Stimuli	82.0
0.974	e	wrong	str	54.0	voc	2 Visual Stimuli	83.0
0.634	e	correct	voc	54.0	voc	2 Visual Stimuli	84.0
1.161	e	wrong	voc	54.0	str	2 Visual Stimuli	85.0
1.752	e	correct	str	54.0	str	2 Visual Stimuli	86.0
1.434	e	correct	str	54.0	str	2 Visual Stimuli	87.0
1.583	e	correct	str	54.0	str	2 Visual Stimuli	88.0
0.478	e	correct	str	54.0	str	2 Visual Stimuli	89.0
1.641	e	correct	voc	54.0	voc	2 Visual Stimuli	90.0
1.085	e	correct	voc	54.0	voc	2 Visual Stimuli	91.0
1.522	e	correct	voc	54.0	voc	2 Visual Stimuli	92.0
1.495	e	correct	voc	54.0	voc	2 Visual Stimuli	93.0
0.812	e	correct	str	54.0	str	2 Visual Stimuli	94.0
4.648	e	correct	voc	54.0	voc	2 Visual Stimuli	95.0
2.364	e	correct	str	54.0	str	2 Visual Stimuli	96.0
1.267	e	correct	voc	54.0	voc	2 Visual Stimuli	97.0
0.969	e	wrong	str	54.0	voc	2 Visual Stimuli	98.0
0.362	e	correct	voc	54.0	voc	2 Visual Stimuli	99.0
1.681	e	correct	str	54.0	str	2 Visual Stimuli	100.0
0.899	e	wrong	str	54.0	voc	2 Visual Stimuli	101.0
3.435	e	correct	voc	54.0	voc	2 Visual Stimuli	102.0
1.489	e	correct	str	54.0	str	2 Visual Stimuli	103.0
1.706	e	wrong	str	54.0	voc	2 Visual Stimuli	104.0
1.037	e	correct	voc	54.0	voc	2 Visual Stimuli	105.0
1.007	e	wrong	voc	54.0	str	2 Visual Stimuli	106.0
1.263	e	wrong	voc	54.0	str	2 Visual Stimuli	107.0
1.455	e	wrong	voc	54.0	str	2 Visual Stimuli	108.0
1.499	e	correct	str	54.0	str	2 Visual Stimuli	109.0
1.596	e	wrong	str	54.0	voc	2 Visual Stimuli	110.0
2.642	e	correct	voc	54.0	voc	2 Visual Stimuli	111.0
2.514	e	correct	str	54.0	str	2 Visual Stimuli	112.0
0.926	e	correct	voc	54.0	voc	2 Visual Stimuli	113.0
0.958	e	correct	str	54.0	str	2 Visual Stimuli	114.0
1.913	e	wrong	voc	54.0	str	2 Visual Stimuli	115.0
0.868	e	correct	str	54.0	str	2 Visual Stimuli	116.0
0.412	e	wrong	voc	54.0	str	2 Visual Stimuli	117.0
1.805	e	correct	str	54.0	str	2 Visual Stimuli	118.0
1.682	e	wrong	voc	54.0	str	2 Visual Stimuli	119.0
0.97	e	correct	str	54.0	str	2 Visual Stimuli	120.0
0.566	e	correct	str	54.0	str	2 Visual Stimuli	121.0
3.377	e	correct	str	54.0	str	2 Visual Stimuli	122.0
1.251	e	wrong	str	54.0	voc	2 Visual Stimuli	123.0
0.657	e	correct	voc	54.0	voc	2 Visual Stimuli	124.0
0.72	e	correct	voc	54.0	voc	2 Visual Stimuli	125.0
1.226	e	wrong	str	54.0	voc	2 Visual Stimuli	126.0
0.653	e	wrong	str	54.0	voc	2 Visual Stimuli	127.0
1.08	e	wrong	str	54.0	voc	2 Visual Stimuli	128.0
4.031	e	correct	voc	54.0	voc	2 Visual Stimuli	129.0
1.106	e	wrong	str	54.0	voc	2 Visual Stimuli	130.0
1.263	e	correct	voc	54.0	voc	2 Visual Stimuli	131.0
1.241	e	correct	str	54.0	str	2 Visual Stimuli	132.0
2.348	e	wrong	str	54.0	voc	2 Visual Stimuli	133.0
1.024	e	correct	voc	54.0	voc	2 Visual Stimuli	134.0
2.047	e	correct	str	54.0	str	2 Visual Stimuli	135.0
0.571	e	wrong	str	54.0	voc	2 Visual Stimuli	136.0
1.065	e	wrong	str	54.0	voc	2 Visual Stimuli	137.0
0.768	e	wrong	str	54.0	voc	2 Visual Stimuli	138.0
0.792	e	wrong	str	54.0	voc	2 Visual Stimuli	139.0
0.55	e	correct	voc	54.0	voc	2 Visual Stimuli	140.0
2.279	e	correct	str	54.0	str	2 Visual Stimuli	141.0
1.874	e	correct	voc	54.0	voc	2 Visual Stimuli	142.0
1.06	e	correct	voc	54.0	voc	2 Visual Stimuli	143.0
0.672	e	correct	str	54.0	str	2 Visual Stimuli	144.0
1.19	e	wrong	str	54.0	voc	2 Visual Stimuli	145.0
3.177	e	correct	voc	54.0	voc	2 Visual Stimuli	146.0
1.618	e	wrong	str	54.0	voc	2 Visual Stimuli	147.0
0.969	e	correct	voc	54.0	voc	2 Visual Stimuli	148.0
2.365	e	wrong	str	54.0	voc	2 Visual Stimuli	149.0
1.154	e	correct	voc	54.0	voc	2 Visual Stimuli	150.0
1.176	e	wrong	voc	54.0	str	2 Visual Stimuli	151.0
0.98	e	wrong	voc	54.0	str	2 Visual Stimuli	152.0
2.319	e	correct	str	54.0	str	2 Visual Stimuli	153.0
1.704	e	wrong	str	54.0	voc	2 Visual Stimuli	154.0
2.043	e	correct	voc	54.0	voc	2 Visual Stimuli	155.0
0.942	e	wrong	voc	54.0	str	2 Visual Stimuli	156.0
1.626	e	correct	str	54.0	str	2 Visual Stimuli	157.0
1.417	e	correct	str	54.0	str	2 Visual Stimuli	158.0
2.235	e	correct	str	54.0	str	2 Visual Stimuli	159.0
0.935	e	correct	str	54.0	str	2 Visual Stimuli	160.0
0.491	e	wrong	str	54.0	voc	2 Visual Stimuli	161.0
3.517	e	correct	voc	54.0	voc	2 Visual Stimuli	162.0
1.191	e	wrong	str	54.0	voc	2 Visual Stimuli	163.0
2.204	e	correct	voc	54.0	voc	2 Visual Stimuli	164.0
1.215	e	correct	voc	54.0	voc	2 Visual Stimuli	165.0
1.889	e	wrong	voc	54.0	str	2 Visual Stimuli	166.0
1.836	e	correct	str	54.0	str	2 Visual Stimuli	167.0
0.883	e	wrong	voc	54.0	str	2 Visual Stimuli	168.0
1.156	e	wrong	voc	54.0	str	2 Visual Stimuli	169.0
0.671	e	correct	str	54.0	str	2 Visual Stimuli	170.0
2.881	e	correct	str	54.0	str	2 Visual Stimuli	171.0
3.441	e	correct	voc	54.0	voc	2 Visual Stimuli	172.0
1.719	e	correct	str	54.0	str	2 Visual Stimuli	173.0
1.407	e	wrong	voc	54.0	str	2 Visual Stimuli	174.0
0.514	e	correct	str	54.0	str	2 Visual Stimuli	175.0
2.296	e	correct	voc	54.0	voc	2 Visual Stimuli	176.0
	e	ignored		54.0	voc	2 Visual Stimuli	177.0
1.986	e	correct	voc	54.0	voc	2 Visual Stimuli	178.0
1.4	e	correct	str	54.0	str	2 Visual Stimuli	179.0
1.546	e	correct	voc	54.0	voc	2 Visual Stimuli	180.0
1.336	e	correct	str	54.0	str	2 Visual Stimuli	181.0
1.148	e	correct	str	54.0	str	2 Visual Stimuli	182.0
2.27	e	correct	str	54.0	str	2 Visual Stimuli	183.0
0.746	e	correct	str	54.0	str	2 Visual Stimuli	184.0
0.735	e	correct	voc	54.0	voc	2 Visual Stimuli	185.0
1.102	e	correct	str	54.0	str	2 Visual Stimuli	186.0
1.07	e	correct	voc	54.0	voc	2 Visual Stimuli	187.0
1.112	e	wrong	str	54.0	voc	2 Visual Stimuli	188.0
1.573	e	wrong	str	54.0	voc	2 Visual Stimuli	189.0
2.75	e	correct	voc	54.0	voc	2 Visual Stimuli	190.0
1.52	e	wrong	str	54.0	voc	2 Visual Stimuli	191.0
2.174	e	wrong	str	54.0	voc	2 Visual Stimuli	192.0
1.211	e	correct	voc	54.0	voc	2 Visual Stimuli	193.0
3.013	e	correct	str	54.0	str	2 Visual Stimuli	194.0
2.942	e	correct	voc	54.0	voc	2 Visual Stimuli	195.0
1.14	e	wrong	voc	54.0	str	2 Visual Stimuli	196.0
1.631	e	wrong	voc	54.0	str	2 Visual Stimuli	197.0
2.5	e	correct	str	54.0	str	2 Visual Stimuli	198.0
1.003	e	wrong	str	54.0	voc	2 Visual Stimuli	199.0
1.569	e	correct	voc	54.0	voc	2 Visual Stimuli	200.0
1.682	e	correct	voc	54.0	voc	2 Visual Stimuli	201.0
1.726	e	correct	str	54.0	str	2 Visual Stimuli	202.0
2.287	e	correct	voc	54.0	voc	2 Visual Stimuli	203.0
1.712	e	correct	voc	54.0	voc	2 Visual Stimuli	204.0
0.885	e	correct	str	54.0	str	2 Visual Stimuli	205.0
1.168	e	wrong	str	54.0	voc	2 Visual Stimuli	206.0
3.582	e	correct	voc	54.0	voc	2 Visual Stimuli	207.0
2.345	e	correct	str	54.0	str	2 Visual Stimuli	208.0
0.653	e	correct	str	54.0	str	2 Visual Stimuli	209.0
2.219	e	correct	voc	54.0	voc	2 Visual Stimuli	210.0
0.931	e	wrong	str	54.0	voc	2 Visual Stimuli	211.0
1.388	e	correct	voc	54.0	voc	2 Visual Stimuli	212.0
1.505	e	correct	str	54.0	str	2 Visual Stimuli	213.0
2.989	e	correct	voc	54.0	voc	2 Visual Stimuli	214.0
0.775	e	wrong	voc	54.0	str	2 Visual Stimuli	215.0
1.622	e	correct	str	54.0	str	2 Visual Stimuli	216.0
3.067	e	correct	voc	54.0	voc	2 Visual Stimuli	217.0
1.663	e	wrong	voc	54.0	str	2 Visual Stimuli	218.0
1.644	e	correct	str	54.0	str	2 Visual Stimuli	219.0
1.618	e	wrong	voc	54.0	str	2 Visual Stimuli	220.0
1.585	e	correct	str	54.0	str	2 Visual Stimuli	221.0
2.389	e	correct	str	54.0	str	2 Visual Stimuli	222.0
1.957	e	correct	voc	54.0	voc	2 Visual Stimuli	223.0
2.469	e	wrong	str	54.0	voc	2 Visual Stimuli	224.0
1.614	e	correct	voc	54.0	voc	2 Visual Stimuli	225.0
2.115	e	correct	str	54.0	str	2 Visual Stimuli	226.0
4.552	e	correct	voc	54.0	voc	2 Visual Stimuli	227.0
2.313	e	correct	str	54.0	str	2 Visual Stimuli	228.0
1.977	e	correct	voc	54.0	voc	2 Visual Stimuli	229.0
4.995	e	correct	voc	54.0	voc	2 Visual Stimuli	230.0
2.603	e	correct	voc	54.0	voc	2 Visual Stimuli	231.0
1.1	e	correct	voc	54.0	voc	2 Visual Stimuli	232.0
1.166	e	correct	str	54.0	str	2 Visual Stimuli	233.0
2.577	e	correct	str	54.0	str	2 Visual Stimuli	234.0
1.123	e	correct	str	54.0	str	2 Visual Stimuli	235.0
3.644	e	correct	str	54.0	str	2 Visual Stimuli	236.0
4.605	e	correct	voc	54.0	voc	2 Visual Stimuli	237.0
2.06	e	wrong	voc	54.0	str	2 Visual Stimuli	238.0
1.551	e	correct	str	54.0	str	2 Visual Stimuli	239.0
1.498	e	correct	str	54.0	str	2 Visual Stimuli	240.0
3.557	e	correct	voc	54.0	voc	2 Visual Stimuli	241.0
0.684	e	wrong	str	54.0	voc	2 Visual Stimuli	242.0
1.6	e	wrong	str	54.0	voc	2 Visual Stimuli	243.0
2.566	e	correct	voc	54.0	voc	2 Visual Stimuli	244.0
1.863	e	wrong	voc	54.0	str	2 Visual Stimuli	245.0
1.55	e	correct	str	54.0	str	2 Visual Stimuli	246.0
2.138	e	correct	str	54.0	str	2 Visual Stimuli	247.0
1.685	e	correct	voc	54.0	voc	2 Visual Stimuli	248.0
1.733	e	correct	str	54.0	str	2 Visual Stimuli	249.0
0.522	e	wrong	str	54.0	voc	2 Visual Stimuli	250.0
4.231	e	correct	voc	54.0	voc	2 Visual Stimuli	251.0
0.846	e	wrong	str	54.0	voc	2 Visual Stimuli	252.0
4.129	e	correct	voc	54.0	voc	2 Visual Stimuli	253.0
0.559	e	correct	str	54.0	str	2 Visual Stimuli	254.0
1.541	e	correct	str	54.0	str	2 Visual Stimuli	255.0
2.165	e	wrong	str	54.0	voc	2 Visual Stimuli	256.0
3.514	e	correct	voc	54.0	voc	2 Visual Stimuli	257.0
2.488	e	correct	str	54.0	str	2 Visual Stimuli	258.0
0.683	e	correct	str	54.0	str	2 Visual Stimuli	259.0
1.515	e	correct	voc	54.0	voc	2 Visual Stimuli	260.0
2.423	e	wrong	str	54.0	voc	2 Visual Stimuli	261.0
1.458	e	wrong	str	54.0	voc	2 Visual Stimuli	262.0
1.565	e	correct	voc	54.0	voc	2 Visual Stimuli	263.0
2.569	e	correct	voc	54.0	voc	2 Visual Stimuli	264.0
1.121	e	correct	str	54.0	str	2 Visual Stimuli	265.0
1.202	e	wrong	str	54.0	voc	2 Visual Stimuli	266.0
1.265	e	wrong	str	54.0	voc	2 Visual Stimuli	267.0
3.58	e	correct	voc	54.0	voc	2 Visual Stimuli	268.0
3.935	e	correct	str	54.0	str	2 Visual Stimuli	269.0
1.435	e	correct	str	54.0	str	2 Visual Stimuli	270.0
1.741	e	correct	voc	54.0	voc	2 Visual Stimuli	271.0
1.575	e	wrong	str	54.0	voc	2 Visual Stimuli	272.0
1.964	e	correct	voc	54.0	voc	2 Visual Stimuli	273.0
2.065	e	correct	str	54.0	str	2 Visual Stimuli	274.0
2.436	e	correct	str	54.0	str	2 Visual Stimuli	275.0
1.559	e	correct	voc	54.0	voc	2 Visual Stimuli	276.0
1.459	e	correct	str	54.0	str	2 Visual Stimuli	277.0
2.358	e	wrong	voc	54.0	str	2 Visual Stimuli	278.0
1.646	e	correct	str	54.0	str	2 Visual Stimuli	279.0
1.052	e	correct	str	54.0	str	2 Visual Stimuli	280.0
1.916	e	wrong	voc	54.0	str	2 Visual Stimuli	281.0
3.161	e	correct	str	54.0	str	2 Visual Stimuli	282.0
0.93	e	wrong	str	54.0	voc	2 Visual Stimuli	283.0
0.754	e	wrong	str	54.0	voc	2 Visual Stimuli	284.0
3.046	e	correct	voc	54.0	voc	2 Visual Stimuli	285.0
2.7	e	wrong	str	54.0	voc	2 Visual Stimuli	286.0
1.811	e	wrong	str	54.0	voc	2 Visual Stimuli	287.0
1.908	e	correct	voc	54.0	voc	2 Visual Stimuli	288.0
2.919	e	correct	voc	54.0	voc	2 Visual Stimuli	289.0
1.443	e	wrong	str	54.0	voc	2 Visual Stimuli	290.0
5.91	e	correct	voc	54.0	voc	2 Visual Stimuli	291.0
1.923	e	correct	voc	54.0	voc	2 Visual Stimuli	292.0
0.662	e	correct	str	54.0	str	2 Visual Stimuli	293.0
3.154	e	correct	str	54.0	str	2 Visual Stimuli	294.0
3.038	e	correct	voc	54.0	voc	2 Visual Stimuli	295.0
1.78	e	correct	str	54.0	str	2 Visual Stimuli	296.0
5.088	e	correct	voc	54.0	voc	2 Visual Stimuli	297.0
1.059	e	correct	str	54.0	str	2 Visual Stimuli	298.0
3.904	e	correct	voc	54.0	voc	2 Visual Stimuli	299.0
1.524	e	correct	voc	54.0	voc	2 Visual Stimuli	300.0
3.626	e	wrong	str	54.0	voc	2 Visual Stimuli	301.0
2.987	e	correct	voc	54.0	voc	2 Visual Stimuli	302.0
2.386	e	correct	str	54.0	str	2 Visual Stimuli	303.0
1.217	e	correct	str	54.0	str	2 Visual Stimuli	304.0
2.008	e	correct	voc	54.0	voc	2 Visual Stimuli	305.0
3.666	e	correct	str	54.0	str	2 Visual Stimuli	306.0
7.437	e	correct	voc	54.0	voc	2 Visual Stimuli	307.0
6.65	e	correct	voc	55.0	voc	2 Visual Stimuli	1.0
2.189	e	correct	str	55.0	str	2 Visual Stimuli	2.0
2.472	e	correct	voc	55.0	voc	2 Visual Stimuli	3.0
5.087	e	wrong	str	55.0	voc	2 Visual Stimuli	4.0
5.133	e	correct	voc	55.0	voc	2 Visual Stimuli	5.0
2.433	e	correct	str	55.0	str	2 Visual Stimuli	6.0
3.768	e	correct	voc	55.0	voc	2 Visual Stimuli	7.0
5.022	e	correct	str	55.0	str	2 Visual Stimuli	8.0
0.772	e	correct	str	55.0	str	2 Visual Stimuli	9.0
1.931	e	correct	voc	55.0	voc	2 Visual Stimuli	10.0
1.305	e	correct	str	55.0	str	2 Visual Stimuli	11.0
0.911	e	correct	voc	55.0	voc	2 Visual Stimuli	12.0
2.264	e	correct	str	55.0	str	2 Visual Stimuli	13.0
2.02	e	wrong	str	55.0	voc	2 Visual Stimuli	14.0
5.498	e	correct	voc	55.0	voc	2 Visual Stimuli	15.0
1.935	e	wrong	voc	55.0	str	2 Visual Stimuli	16.0
1.26	e	correct	str	55.0	str	2 Visual Stimuli	17.0
[truncated: 6,243 more rows]
