# Supplementary material for: Flexible auditory training, psychophysics, and enrichment of common marmosets with an automated, touchscreen-based system
Source: Nat Commun. 2022 Mar 28;13:1648. doi: 10.1038/s41467-022-29185-9 (PMC8960775; doi:10.1038/s41467-022-29185-9)
Supplement: Supplementary file 3 — Supplementary Dataset [file 41467_2022_29185_MOESM3_ESM.zip › Table1.csv]

ID	Cage mate ID	Characteristics			Initial training (Sessions)			Trials	Sessions	Sessions with 0 trials
								(across all tasks)	(across all tasks)
		Sex	Age	Weight [g]	Habituation	Mouthpiece	Touch to
			[months]			association	drink
a	b	f	41	-	-	-	3	31081	220	5
b	a	m	36	-	-	-	4	28222	220	9
c	f	m	24	415	1	2	3	16181	87	5
d	i	f	84	375	1	2	2	25941	192	33
e	l	f	26	423	2	1	3	9822	58	0
f	c	m	84	386	1	2	2	9901	87	19
g	h	m	29	476	2	3	2	17296	104	8
h	g	m	32	354	2	2	3	23157	104	8
i	d	m	26	390	0.5	0.5	1	10265	186	42
j	k	m	33	446	3	2	2	32585	135	27
k	J	f	31	388	2	2	2	33424	130	18
l	e	f	32	471	2	2	3	1212	8	0
m	n	m	45	-	-	-	-	975	22	7
n	m	f	31	366	2	2	3	168	22	17
