# Supplementary material for: Flexible auditory training, psychophysics, and enrichment of common marmosets with an automated, touchscreen-based system
Source: Nat Commun. 2022 Mar 28;13:1648. doi: 10.1038/s41467-022-29185-9 (PMC8960775; doi:10.1038/s41467-022-29185-9)
Supplement: Supplementary file 3 — Supplementary Dataset [file 41467_2022_29185_MOESM3_ESM.zip › Table2.csv]

## Sheet: Sheet1
Animal	Task	Stimulus	Hitrate	Trials	d'	Binomial test on performance (Figure 3c)			Kruskal-Wallis test on Reaction Times (Figure 3d)
						N (w/o ignored)	Degrees of freedom	Binomial Test (adjusted p-value)	Median	IQR	N	Degrees of freedom	Test Statistics	Kruskal-Wallis (adjusted p-value)
a	2AC	sTr	0.91	70	1.76	70	1	3.18e-12	1.3065	0.72725	64	1	28.2232	2.81e-06
		voc	0.86	84		83	1	5.09e-11	2.2635	1.3195	72	1	28.2232
b	2AC	sTr	0.69	191	1.06	184	1	1.08e-07	1.904	0.6625	131	1	54.6512	3.74e-12
		voc	0.83	166		163	1	2.71e-18	2.95	1.944	137	1	54.6512
c	2AC	sTr	0.49	241	-0.14	238	1	1	0.999	0.95925	118	1	1.51753	1
		voc	0.42	279		278	1	1	0.928	1.14275	118	1	1.51753
d	2AC	sTr	0.91	316	2.26	316	1	2.01e-53	1.797	1.3515	287	1	2.72822	1
		voc	0.96	328		326	1	6.38e-79	1.864	1.60225	316	1	2.72822
e	2AC	sTr	0.74	444	0.85	444	1	2.15e-23	1.634	1.132	328	1	21.9867	7.14e-05
		voc	0.71	458		453	1	2.59e-19	1.9605	1.76475	324	1	21.9867
f	2AC	sTr	0.42	117	-0.15	114	1	1	1.308	1.737	49	1	3.84283	1
		voc	0.46	97		94	1	1	2.308	3.01	45	1	3.84283
g	3AC	sTr	0.64	437	0.62	432	1	3.32e-08	1.4295	1.493	278	1	2.20239	1
		voc	0.69	435		432	1	5.18e-15	1.626	1.805	300	1	2.20239
h	3AC	sTr	0.65	388	0.55	384	1	6.21e-09	1.216	1.318	253	1	0.272584	1
		voc	0.63	380		375	1	4.66e-07	1.319	1.436	241	1	0.272584
i	2AC	sTr	0.9	459	1.57	457	1	3.11e-73	2.289	1.2525	411	1	82.9955	2.14e-18
		voc	0.82	449		444	1	3.19e-45	2.946	1.4155	367	1	82.9955
j	2AC	sTr	0.54	299	0.02	255	1	0.0004	3.191	2.469	161	1	0.0293777	1
		voc	0.33	475		411	1	1	3.554	3.128	157	1	0.0293777
j	3AC	sTr	0.65	222	0.61	211	1	7.25e-07	1.433	1.204	145	1	26.3878	7.26e-06
		voc	0.63	200		194	1	0.0009	1.972	1.841	125	1	26.3878
k	2AC	sTr	0.67	320	0.44	305	1	7.7e-12	2.282	1.567	215	1	2.64113	1
		voc	0.51	386		372	1	1	2.467	1.53675	198	1	2.64113
k	3AC	sTr	0.91	503	1.87	498	1	4.86e-92	0.919	0.67875	460	1	120.624	1.2e-26
		voc	0.88	498		493	1	4.01e-73	1.337	0.869	437	1	120.624
