# Supplementary material for: Flexible auditory training, psychophysics, and enrichment of common marmosets with an automated, touchscreen-based system
Source: Nat Commun. 2022 Mar 28;13:1648. doi: 10.1038/s41467-022-29185-9 (PMC8960775; doi:10.1038/s41467-022-29185-9)
Supplement: Supplementary file 3 — Supplementary Dataset [file 41467_2022_29185_MOESM3_ESM.zip › Table3.csv]

## Sheet: Sheet1
Animal	Task	Sound	Trials	Hit Rate	Binomial test on performance (Figure 4C)
					N	Degrees of freedom	Adjusted p-value
a	Twitter vs Tone	Tone	530	0.93	529	1	3.75e-100
	Phee vs Tone	Tone	186	0.83	183	1	1.78e-20
	Juvenile vs Twitter	Juvenile	333	0.6	333	1	0.00872
	Phee vs Tone	Phee	185	0.84	184	1	1.94e-21
	Twitter vs Tone	Twitter	535	0.84	528	1	5.05e-61
	Juvenile vs Twitter	Twitter	335	0.61	334	1	0.000465
	Noise vs Twitter	Twitter	54	0.57	54	1	1
	Noise vs Twitter	Noise	54	0.67	54	1	0.397
b	Twitter vs Tone	Tone	200	0.81	198	1	5.52e-19
	Phee vs Tone	Tone	320	0.66	315	1	1.59e-08
	Juvenile vs Twitter	Juvenile	218	0.44	217	1	1
	Phee vs Tone	Phee	316	0.67	314	1	1
	Twitter vs Tone	Twitter	191	0.88	190	1	9.98e-28
	Juvenile vs Twitter	Twitter	214	0.7	214	1	7.76e-08
	Noise vs Twitter	Twitter	150	0.85	149	1	7.6e-18
	Noise vs Twitter	Noise	154	0.36	146	1	1
d	Twitter vs Tone	Tone	389	0.93	389	1	7.86e-76
	Phee vs Tone	Tone	328	0.87	324	1	3.57e-45
	Juvenile vs Twitter	Juvenile	40	0.63	33	1	0.091
	Phee vs Tone	Phee	336	0.9	335	1	2.74e-53
	Twitter vs Tone	Twitter	386	0.91	386	1	1.87e-66
	Juvenile vs Twitter	Twitter	33	0.55	33	1	1
	Noise vs Twitter	Twitter	129	0.87	129	1	4.89e-17
	Noise vs Twitter	Noise	130	0.9	129	1	1.71e-21
i	Twitter vs Tone	Tone	129	0.79	128	1	1.56e-10
	Phee vs Tone*	Tone	9	0.89	9	1	0.781
	Juvenile vs Twitter*	Juvenile	1	1	1	1	1
	Phee vs Tone*	Phee	10	0.7	10	1	1
	Twitter vs Tone	Twitter	120	0.8	119	1	1.71e-10
	Juvenile vs Twitter*	Twitter	4	0.5	4	1	1
	Noise vs Twitter	Twitter	142	0.76	141	1	3.37e-09
	Noise vs Twitter	Noise	144	0.88	143	1	2.5e-21
k	Twitter vs Tone	Tone	590	0.79	588	1	7.6e-46
	Phee vs Tone	Tone	597	0.88	596	1	5.35e-87
	Juvenile vs Twitter	Juvenile	751	0.71	749	1	2.69e-29
	Phee vs Tone	Phee	632	0.82	629	1	4.03e-63
	Twitter vs Tone	Twitter	601	0.79	598	1	5.14e-49
	Juvenile vs Twitter	Twitter	787	0.7	785	1	1.25e-28
	Noise vs Twitter	Twitter	541	0.64	532	1	7.54e-11
	Noise vs Twitter	Noise	624	0.47	615	1	1
